# Supplementary material for: Microbiota-metabolites interaction associated with glycemic improvement following a dietary herbal intervention in type 2 diabetes
Source: Front Nutr. 2026 Apr 13;13:1793130. doi: 10.3389/fnut.2026.1793130 (PMC13111312; doi:10.3389/fnut.2026.1793130)
Supplement: Supplementary file 1 [file Table_1.xlsx]

## Sheet: Sheet1
	safety report										note
	hepatic/renal/blood lipid		complete blood count		urinalysis		stool examination		ophthalmology
	baseline	12weeks therapy	baseline	12weeks therapy	baseline	12weeks therapy	baseline	12weeks therapy	baseline	12weeks therapy
TD1	Total Cholesterol 5.99, Triglycerides 0.9, LDL 398, Creatinine 91, Estimated Glomerular Filtration Rate 75, ALT 21, AST 21				PH5	Epithelial Cells 7↑
TD11	Alkaline Phosphatase128，uric acid403	Total Cholesterol5.88↑ uric acid356↑
TD12	Albumin-Globulin Ratio (A/G Ratio)1.1，uric acid129		Red Blood Cell Count5.15，Hematocrit (HCT)46.7	Red Blood Cell Count5.14↑Hemoglobin151↑Hematocrit (HCT)46.5↑
TD13	uric acid404，Total Cholesterol6.15	4week-therapy：uric acid468↑Total Cholesterol6.47↑8week-therapy：uric acid437↑ Total Cholesterol7.01↑12week-therapy：uric acid448↑Total Cholesterol6.66↑
TD16	uric acid341	uric acid341
TD17	Total Cholesterol7.31	uric acid356↑
TD18	Creatinine48↓Total Cholesterol6.63↑Triglycerides18.18↑	4week-therapy：uric acid198↓ Triglycerides2.27↑12week-therapy:recovery	Lymphocytes3.61↑ Monocytes0.01↓Plateletcrit 0.29%↑
TD2	Total Bilirubin24.7 Indirect Bilirubin20.8 Alanine Aminotransferase62 Glutamyl Transferase46 uric acid406	8week-therapy：Total Bilirubin30.1↑Indirect Bilirubin25↑12week-therapy:Total Bilirubin41.1↑Indirect Bilirubin34.6↑
TD20	uric acid376			Neutrophils77.6↑，Lymphocytes↓，Lymphocytes0.610↓，Platelet Count108↓
TD21	Creatinine51	Creatinine49，		White Blood Cell3.41
TD23
TD24	Total Cholesterol3.03	Gamma-Glutamyl Transferase9U/L↓
TD25	uric acid515 Triglycerides2.27	uric acid471
TD27	Albumin-Globulin Ratio (A/G Ratio)1.1↓ uric acid492↑Total Cholesterol6.46↑Triglycerides2.18↑	8week-therapy：uric acid350↑Total Cholesterol6↑Triglycerides1.9↑12week-therapy：recovery		8week-therapy：Hematocrit (HCT)45↑12week-therapy：recovery
TD3	uric acid417，Triglycerides2.28，		Lymphocytes18%			ph5 White Blood Cell12↑
TD30		8week-therapy：urea7.6↑12week-therapy：urea7.8↑		8week-therapy：White Blood Cell Count3.14↓Neutrophils1.4↓	12week-therapy：Lymphocytes53.5↑Neutrophils39.3↓				Bilateral vitreous floaters
TD31		Total Cholesterol26.6↑，Indirect Bilirubin22↑	Mean Corpuscular Volume102.3，Mean Corpuscular Hemoglobin34.3	Lymphocytes0.91↓，Mean Corpuscular Volume100.2↑，Mean Corpuscular Hemoglobin34.4↑
TD34		Triglycerides2.1↑
TD38	Total Cholesterol5.77
TD4	Gamma-Glutamyl Transferase49，	Alanine Aminotransferase67↑，Aspartate Aminotransferase38↑uric acid364↑				Bilirubin+1
TD41	urea12.9，Creatinine145，uric acid498	12week-therapy，urea13.8↑Creatinine132↑urea462↑	Monocytes12.4%，Eosinophil Percentag0.1%，Monocytes0.7	12week-therapy，Monocytes11.4↑Eosinophil Percentag%0.2↓Red Blood Cell Count4.05↓Hemoglobin127↓Hematocrit (HCT)36.9↓	Ph5，glucose+2
TD43					Semen Volume+White Blood Cell21 Small round cells4crystal0.8
TD49	Total Cholesterol6.72 Triglycerides3.89 Serum Apolipoprotei60.1 uric acid374	8week-therapy：uric acid346↑ Total Cholesterol6.27↑12week-therapy：Total protein86.2↑uric acid411↑Total Cholesterol5.82↑Triglycerides2.98↑		8week-therapy：Red Cell Distribution Width16.3↑12week-therapy：Hematocrit (HCT)45.3↑
TD516	Alanine Aminotransferase14	uric acid348，Total Cholesterol6.24	Monocytes2.9，Mean Platelet Volum13.3	Neutrophils1.6，Mean Platelet Volum14.1	Microscopic White Blood Cells+，PH5，WBC125，EC50，White Blood Cell+2，	White Blood Cell40
TD517	Total Bilirubin26.5↑，Indirect Bilirubin21.5↑，uric acid438↑，Total Cholesterol3.09↑	uric acid363↑，Total Cholesterol3.01↑，Total Bilirubin22.5↑			ph5,
TD518	uric acid414↑，Total Cholesterol5.81↑	uric acid378↑，Total Cholesterol7.06↑		Neutrophils38.2%↓，Lymphocytes53.6%↑					Slit-lamp examination revealed mild fibrillar vitreous opacities in both eyes.
TD519	Gamma-Glutamyl Transferase5↓，Creatinine33↓	Gamma-Glutamyl Transferase6.4↓，Low-Density Lipoprotein3.41↑	Eosinophil Percentag0.2%↓，Eosinophil Percentag0.01↓		PH5.0，Mucus threads5，
TD520	Aspartate Aminotransferase43↑，Glutamyl Transferase79↑								Fundus examination revealed few retinal microaneurysms, with the retina appearing flat.
TD521	Total Cholesterol6.19↑	uric acid355↑，Total Cholesterol6.61↑							Slit-lamp examination revealed vitreous opacities in both eyes
TD522	Basophil 130↑								Fundus examination revealed few retinal microaneurysm
TD523		uric acid373↑							Bilateral vitreous floaters
TD524	Total Cholesterol6.6↑	Total Cholesterol6.14↑	Neutrophils77↑，Monocytes2.7↓，Eosinophil Percentag0.1↓，
TD525	uric acid377↑	High-Density Lipoprotein2.12↑	White Blood Cell Count9.7↑，Neutrophils7.1↑	White Blood Cell Count9.7↑，Neutrophils6.9↑	Mucus threads5				Fundus examination revealed few retinal microaneurysm, Fundus examination showed a flat retina, Slit-lamp examination revealed mild fibrillar vitreous opacities in both eyes, Fundus examination revealed mild venous tortuosity.
TD526									Slit-lamp examination revealed mild fibrillar vitreous opacities in both eyes.
TD527		Triglycerides2.52							Slit-lamp examination revealed mild fibrillar vitreous opacities in both eyes.
TD528	uric acid377	Gamma-Glutamyl Transferase78	Platelet Count110，Mean Platelet Volume13.2	Platelet Count81 Mean Platelet Volum13.5
TD529	uric acid343，Triglycerides2.23	Alanine Aminotransferase45 uric acid350
TD530	Alanine Aminotransferase74↑，Aspartate Aminotransferase39↑,	4week-therapy：uric acid383↑，Alanine Aminotransferase68↑，Aspartate Aminotransferase40↑；8week-therapy：uric acid356↑；12week-therapy：uric acid382↑
TD532	Total Cholesterol5.94↑			Hemoglobin312↓	Red blood cell33Epithelial cells77	Red blood cell47 White Blood Cell91
TD533	Total Cholesterol5.75↑		Platelet Count85↓
TD534	uric acid151↓	4week-therapy：uric acid133↓
TD531	Creatinine38↓			Red Blood Cell Count3.78		White Blood Cell54
TD535	Creatinine38↓
TD536	Total Cholesterol7.29↑	Total Cholesterol6.99
TD537	Alanine Aminotransferase56↑，Glutamyl Transferase76↑，uric acid411↑，Triglycerides2.02↑	Alanine Aminotransferase57，Glutamyl Transferase49，uric acid344，Triglycerides2.05
TD538	uric acid404↑，Alanine Aminotransferase51↑，Aspartate Aminotransferase39↑	4week-therapy：albumin39.3↓，Glutamyl Transferase50↑，uric acid374↑,8week-therapy：uric acid366↑，albumin38.4↓		4week-therapy：White Blood Cell Count12.5↑，Neutrophil8.3↑，Platelet Count387↑，Plateletcrit 0.3↑；8week-therapy：White Blood Cell11↑，Neutrophils6.9↑，Platelet Count429↑
TD540
TD541					ph5
TD542	Total Bilirubin31.8↑，Indirect Bilirubin26.8↑uric acid505↑	uric acid416
TD544	Aspartate Aminotransferase42↑，Glutamyl Transferase71↑	uric acid428	Red Blood Cell Count5.2↑，Hematocrit (HCT)45.9↑	Neutrophils6.51
TD545	uric acid446↑，Triglycerides2.85↑	4week-therapy：uric acid399↑Triglycerides3.66↑	Red Blood Cell Count3.5↓，Hemoglobin108↓.Hematocrit (HCT)33.6↓
TD546	Total Cholesterol6.91↑，Triglycerides2.22↑	Total Bilirubin21.1↑，uric acid347↑，Total Cholesterol5.81↑12week-therapy：urea7.7↑Total Cholesterol6.27↑
TD547	albumin38.6↓，Creatinine93↑	4week-therapy：Aspartate Aminotransferase40↑，urea9↑，Creatinine96↑，High-Density Lipoprotein1.97↑12week-therapy：urea10.8↑ Creatinine89↑ uric acid381↑Aspartate Aminotransferase36↑	Monocytes2.7%↓，Eosinophil Percentag0.3%↓，Lymphocytes0.91↓，Platelet Count98↓，Mean Platelet Volum12.7↑	4week-therapy：Neutrophil80.3%↑，Lymphocytes14%↓，Platelet Count72↓，Mean Platelet Volum15.1↓12week-therapy：Lymphocytes1.01↓Red Blood Cell Count3.73↓Platelet Count69↓Mean Platelet Volum14.5↑
TD548	Total Cholesterol7.89↑	Total Cholesterol6.84↑
TD549	Basophil 135↑
TD550	Total Cholesterol7.69↑	Total Cholesterol8.44↑High-Density Lipoprotein2.07↑
TD551	Alanine Aminotransferase116↑，Aspartate Aminotransferase73↑，Glutamyl Transferase70↑，Total Cholesterol6.45↑，Triglycerides2.73↑	Alanine Aminotransferase92，Aspartate Aminotransferase61，Glutamyl Transferase48，uric acid363，Total Cholesterol7.76，Triglycerides2.33，High-Density Lipoprotein2.25
TD552	Aspartate Aminotransferase14↓	4week-therapy：Triglycerides1.98↑8week-therapy：Triglycerides2.34↑ High-Density Lipoprotein1.68↑12week-therapy：Triglycerides1.82↑ Aspartate Aminotransferase13↓
TD553			Basophil 0.09↑
TD554	urea393↑4week-therapy：Aspartate Aminotransferase37↑	uric acid364↑
TD555	Creatinine34↓			Neutrophils77.3↑，Lymphocytes15.2↓，Eosinophil Percentag0.1%↓，
TD556	uric acid426↑，Triglycerides2.06↑	uric acid414↑	Eosinophil Percentag0.3%↓，Red Blood Cell Count3.61↓，Hemoglobin114↓，Hematocrit (HCT)34.7↓	Eosinophil Percentag0.2%↓，Red Blood Cell Count3.59↓，Hemoglobin112↓，Hematocrit (HCT)33.2%↓	ph5↓，crystal0.5↑	White Blood Cell211↑
TD557	uric acid423↑，Triglycerides2.96↑	uric acid446↑			crystal0.4	ph5
TD558	Total Cholesterol2.56↓，High-Density Lipoprotein0.74↓	4week-therapy：Total Cholesterol2.81↓，urea8.1↑。12week-therapy：urea8.1↑ Total Cholesterol2.8↓		White Blood Cell Count3.4↓，Neutrophils1.7↓12week-therapy：White Blood Cell Count3.41↓ Neutrophils1.71↓							The patient has not returned for follow-up for 2 months post-treatment
TD559	Total Bilirubin21.4↑，Alanine Aminotransferase62↑，Aspartate Aminotransferase45↑，Glutamyl Transferase46↑,	Total Cholesterol5.9↑12week-therapy：uric acid352↑ Total Cholesterol5.73↑	Hematocrit (HCT)46.2↑
TD560	Triglycerides2.12↑	Total Bilirubin23.5↑，uric acid401↑	Neutrophils83.5％↑ Lymphocytes11.5％ ↓Neutrophils6.7↑ Lymphocytes6.9↓ Hematocrit (HCT)45.3↑
TD561	Total protein85.2，globulin40.4，Aspartate Aminotransferase13，Glutamyl Transferase63，Total Cholesterol7.17，Triglycerides3.3	Total Cholesterol5.96,↑Triglycerides2.42↑	White Blood Cell Count11.21，Lymphocytes18.9%，Neutrophils8.41，Red Blood Cell Count5.391，Hemoglobin153，Hematocrit (HCT)46.2%
TD562	Glutamyl Transferase5 ↓Albumin-Globulin Ratio (A/G Ratio)39.7↓	Total Bilirubin28.2↑Indirect Bilirubin23.4↑uric acid368↑	Hemoglobin105↓ Hematocrit (HCT)34.9↓ Mean Corpuscular Volume77.7↓ Mean Corpuscular Hemoglobin23.4↓ Mean Corpuscular Hemoglobin301 ↓Red Cell Distribution Width15.7 ↑血小b板压积0.3↑	4week-therapy：Mean Corpuscular Hemoglobin25.8 Hemoglobin307↓Red Cell Distribution Width20.3↑Platelet Count111↓Mean Platelet Volum14.2↑12week-therapy：Red Cell Distribution Width18.3↑
TD563		4week-therapy：uric acid436↑12week-therapy：uric acid425↑
TD564	Alanine Aminotransferase46↑	uric acid390
TD565	uric acid357↑，Total Cholesterol7.82↑，Triglycerides3.04↑	urea7.8,↑，uric acid381↑，Total Cholesterol6.15↑，Triglycerides2.43↑	White Blood Cell Count2.91↓，Neutrophils1.51↓		ph5	ph5↓，White Blood Cell70↑
TD566	Creatinine50↓
TD567	Alanine Aminotransferase45 Aspartate Aminotransferase52 Creatinine37 Triglycerides0.33	Alanine Aminotransferase60↑，Aspartate Aminotransferase43↑
TD568	Total Cholesterol7.62↑，High-Density Lipoprotein2.04↑	urea7.6，Total Cholesterol8.46，High-Density Lipoprotein2.38	Eosinophil Percentag0.2%↓Eosinophil Percentag0.01↓
TD569	Creatinine36↓	Total Cholesterol6.12↑	Eosinophil Percentag0.2%↓，Monocytes2.6%↓Eosinophil Percentag0.01↓	Eosinophil Percentag0.3%↓ Eosinophil Percentag0.01↓，Red Blood Cell Count3.71↓
TD570	Total Cholesterol7.89↑	4week-therapy：Total Cholesterol7.36↑8week-therapy：Total Cholesterol6.84↑
TD571		Aspartate Aminotransferase14↓	Monocytes2.7↓	Monocytes2.8↓12week-therapy：recovery
TD572	Total Cholesterol3.06 ↓Triglycerides2.34↑	uric acid344↑Triglycerides2.87↑
TD573	Triglycerides2.02	uric acid430↑									The patient has not returned for follow-up for 2 months post-treatment
TD574		12week-therapy：uric acid351↑ Triglycerides0.4↓Alanine Aminotransferase60↑		12week-therapy：Neutrophils30.4↓Lymphocytes58.8↑
TD575	Total Cholesterol6.61↑	4week-therapy：Total Cholesterol6.24↑12week-therapy:		4week-therapy：Lymphocytes1.0↓12week-therapy：
TD576	Total Cholesterol6.52↑，Aspartate Aminotransferase43↓	4week-therapy：urea8.9↑，Total Cholesterol6.02,↑，High-Density Lipoprotein2↑12week-therapy：uric acid396↑Total Cholesterol6.78↑High-Density Lipoprotein2.05↑
TD577	Alanine Aminotransferase57↑，Aspartate Aminotransferase39↑	urea8.2↑uric acid366↑Alanine Aminotransferase47↑	Monocytes2.6↓，Red Blood Cell Count5.31↑，Hemoglobin157↑，Hematocrit (HCT)47.7↑	Red Blood Cell Count5.37↑，Hemoglobin163↑，Hematocrit (HCT)48.3↑							The patient has not returned for follow-up for 2 months post-treatment
TD578
TD579	albumin39.5↓，uric acid400↑4week-therapy：uric acid371↑	8week-therapy：albumin39.8↓ uric acid454↑12week-therapy：
TD580	Indirect Bilirubin19.5，uric acid185，Triglycerides2.03	High-Density Lipoprotein0.84↓ Indirect Bilirubin17.7↑ Triglycerides4.45↑
TD581	albumin39↓		Basophil0.07↑ Hematocrit50.7↑
TD582	Total Cholesterol6.92↑ Triglycerides2.34↑ Low-Density Lipoprotein4.74↑ uric acid528↑ Creatinine58↑ Glomerular Filtration Rate125 Alanine Aminotransferase53↑ Aspartate Aminotransferase54 ↑Glutamyl Transferase43 uric acid751↑ Phosphocreatine Kinase45	uric acid410↑，Triglycerides2.39↑，High-Density Lipoprotein0.77↑
TD6	Total Cholesterol5.99	Total protein64.1↓，globulin19.5↓
TD608	uric acid360,Total Cholesterol 6.15,Triglycerides 2.23	uric acid368↑，Triglycerides2.37↑	Plateletcrit 0.29
TD609	uric acid377，Triglycerides3	uric acid374↑Triglycerides3.88↑
TD67			Whole Blood Viscosity23.21，Whole Blood Reduced Viscosity50.68
TD7	Fructosamine8.86，High-Density Lipoprotein0.92，ApolipoproteinA1 0.75，ApolipoproteinB1.2，Lipoprotein307.5		Eosinophil Percentage1.1，Absolute Eosinophil Count0.08，Platelet Distribution Width12.5	Red Blood Cell Count4.23↓	urine glucose4+
TD8	Alkaline Phosphatase132		Eosinophil Percentag0.3% Red Blood Cell Count5.28 Hemoglobin110 Mean Corpuscular Volume66.7 Mean Corpuscular Hemoglobin20.8 Mean Corpuscular Hemoglobin312 Red Cell Distribution Width15.4	White Blood Cell Count3.4↓Eosinophil Percentag0.3%↓Eosinophil Percentag0.01↓Hemoglobin102↓Hematocrit (HCT)31.5↓Mean Corpuscular Volume64.9↓Mean Corpuscular Hemoglobin20.9↓Red Cell Distribution Width16.1↑
TD81	Creatinine125
TD84	uric acid347↑ Total Cholesterol6.41↑Triglycerides6.06↑ Alanine Aminotransferase42↑	Total Bilirubin306↑ Indirect Bilirubin26.1↑ Aspartate Aminotransferase14↑uric acid451↑	Red Blood Cell Count5.98Hemoglobin155Hematocrit (HCT)47.3Mean Corpuscular Volume79.1Mean Corpuscular Hemoglobin25.8	Mean Corpuscular Volume80.1↓Mean Corpuscular Hemoglobin26.4↓ Red Blood Cell Count5.431↑
TD100
TD101
TD102	uric acid：44
TD103
TD106
TD108			Hematocrit (HCT)51.3
TD109
TD173			Eosinophil Percentage0.58%，Basophil Percentage0.7
TD174
TD176
TD177				Platelet Count121		ph5
TD405	Alkaline Phosphatase38.6，Triglycerides2.15，Low-Density Lipoprotein Cholesterol 3.39
TD183	uric acid384
TD187	Cholesterol 6.38				White Blood Cell4
TD19	albumin39.8，Aspartate Aminotransferase13，Total Cholesterol6.83
TD406	Cholesterol 6.28			Red Blood Cell Count3.81，Hemoglobin116，Hematocrit (HCT)36.9
TD407	Total Bilirubin24.4，Indirect Bilirubin2.6，uric acid439		Low voltage in limb leads
TD200	Creatinine38，Total Cholesterol5.83			Mean Platelet Volum12.6
TD203	globulin3.7		Plateletcrit .26，Mean Corpuscular Hemoglobin316
TD204		Low-Density Lipoprotein3.69		Mean Corpuscular Volume1.7	Urine Urobilinogen: Trace positive
TD206	Creatinine4，uric acid515				Red blood cell123，White Blood Cell1351， 4 casts per HPF， 2 pathologic casts per HPF，crystal3.6
TD208	Gamma-Glutamyl Transferase5，Total Cholesterol6.64，Triglycerides2.43				PH5，crystal1.1
TD408	Total Cholesterol6.42，Low-Density Lipoprotein4.31		Neutrophils1.6
TD213
TD214	Total Cholesterol：11.85，Triglycerides：2.57，uric acid358		Red blood cell5.94，Mean Corpuscular Volume67.8，Mean Corpuscular Hemoglobin21.1，Mean Corpuscular Hemoglobin311，Red Cell Distribution Width14.8	Eosinophil Percentage.2，Eosinophil Percentag.1，Red Blood Cell Count5.73，Mean Corpuscular Volume7.3，Mean Corpuscular Hemoglobin2.9，Mean Corpuscular Hemoglobin298,		crystal.4
TD216	Total Bilirubin29.1，Indirect Bilirubin24.4，Aspartate Aminotransferase14，uric acid395，		Neutrophils77，Lymphocytes17.3	Eosinophil Percentag8.6	ph5,Urine Protein+—，Urine Ketone Bodies+1	ph5
TD217		uric acid532，Total Cholesterol6.31，Triglycerides1.7
TD229	urea8.1，uric acid421				PH5.，protein+2，Urine Occult Blood+3，Microscopic Red Blood Cells ++，Microscopic White Blood Cells2-3
TD409	Alkaline Phosphatase124，				ph5,White Blood Cell46
TD232	Total Bilirubin：25.8，Indirect Bilirubin：21.4		Red blood cell5.15，Hemoglobin152，Mean Platelet Volum13.		ph5.，urine glucose+2，Urine Ketone Bodies+2	bacteria++，nitrite，glucose+2，ketone body+1
TD235	Creatinine38，Total Cholesterol6.3，	urea9.6，Total Cholesterol7.45，Creatinine35，urea481，Triglycerides2.4	Lymphocytes.9，Hemoglobin156，Hematocrit (HCT)47.2	Eosinophil Percentag1.1，Lymphocyte Count0.8
TD238	uric acid：433，Triglycerides:3.35，ALT43，GGT47		Red blood cell5.44，Hemoglobin163，Hematocrit (HCT)5.7		ph value5.，CAST5
TD410	albumin39.8，Aspartate Aminotransferase13，Total Cholesterol6.83，Triglycerides2.87				White Blood Cell144，Epithelial cells64
TD240	Total Cholesterol5.98	Total Cholesterol5.31，High-Density Lipoprotein1.75，				crystal1.1
TD243	uric acid388				WBC38
TD245			Eosinophil Percentag11.5%，Eosinophil Percentag.56，Mean Corpuscular Hemoglobin314
TD246	uric acid432，Triglycerides1.99，Low-Density Lipoprotein3.58,		Plateletcrit .29
TD249	uric acid358			Neutrophils1.7	White Blood Cell+-，RBC36，WBC94
TD411
TD252		Total Bilirubin22.3，	Mean Platelet Volum12.7		ph5.，urine glucose+2，
TD269	Alanine Aminotransferase41，Lactate Dehydrogenase124，Cholinesterase11746，uric acid455，Fructosamine332，Triglycerides7.31，High-Density LipoproteinCholesterol .86
TD412	Indirect Bilirubin：21.2，Total Cholesterol：6.6，	Total Bilirubin27.9，Indirect Bilirubin23.3，Total Cholesterol6.2，	Red blood cell5.86，Hematocrit (HCT)51.5	Hematocrit (HCT)52	Urine Ketone Bodies2+
TD270	uric acid471，Triglycerides1.95	Creatinine5，
TD274	uric acid：391		White Blood Cell1，Eosinophil Percentag.2，Neutrophils6.7	Red Blood Cell Count3.69	Epithelial cells322
TD280	uric acid388				WBC38
TD283				Neutrophils37.8，Lymphocytes2.8	PH5.，albumin+-，White Blood Cell133，EC62,SRC7
TD287				Platelet Count124	Urine Occult Blood+	MicroscopicEpithelial cells+
TD413	uric acid434，Triglycerides4.11,	uric acid411	Lymphocytes1		ph5	ph5，White Blood Cell11
TD480	Aspartate Aminotransferase：37，Creatinine：35，uric acid:355，	Lactate Dehydrogenase233，α-Hydroxybutyrate Dehydrogenase	Basophil1.1	Hemoglobin157，Hematocrit (HCT)47.2，Mean Corpuscular Volume1.1，Platelet Count117
TD301	uric acid459，Triglycerides4.92，High-Density Lipoprotein.71
TD302	Alkaline Phosphatase：124		Lymphocyte Percentage19.2%，Hemoglobin153，Hematocrit (HCT)46
TD304	Aspartate Aminotransferase12，Creatinine39，Total Cholesterol6.64	Creatinine33，uric acid413，Total Cholesterol6.42，Triglycerides2.8	Red blood cell5.54，Hemoglobin165，Hematocrit (HCT)49.8	Red Blood Cell Count5.17，Hemoglobin153，Hematocrit (HCT)46.6	Microscopic Crystals+，glucose+2，ketone body+2		Urine Occult Blood++
TD415		Creatinine55		Platelet Count18	MicroscopicEpithelial cells+，Microscopic Crystals+	White Blood Cell+2，Urobilinogen+-
TD316	Total Bilirubin28.5，Indirect Bilirubin24.1，					ketone body+1
TD325					PH5	PH5
TD326	Triglycerides4.8，Total Cholesterol5.77	uric acid46，Total Cholesterol5.8，Triglycerides4.65
TD328	Total Cholesterol2.83，Albumin-Globulin Ratio (A/G Ratio)1.1	Albumin-Globulin Ratio (A/G Ratio)1.1			urine glucose1+
TD330	uric acid99，Total Cholesterol6.99，	uric acid14，Total Cholesterol7.34
TD337	Total Cholesterol6.13，Triglycerides11.76，High-Density Lipoprotein.66		Basophil Percentage1.3，Absolute Basophil Count.7
TD339	Aspartate Aminotransferase12
TD490	Creatinine38，uric acid37，Total Cholesterol6.68	Aspartate Aminotransferase14，Total Cholesterol5.89，Creatinine35	Neutrophils7.5，White Blood Cell Count1.2		RBC326
TD345	uric acid467					Urine Occult Blood++
TD358	Alanine Aminotransferase45，uric acid534，Total Cholesterol6.1，Triglycerides2.23，Low-Density Lipoprotein4.21
TD359				Neutrophils75.3，Lymphocytes19.9，Eosinophil Percentag.3，Red Blood Cell Count3.92，Mean Corpuscular Volume12.5	ketone body1+
TD36	urea2.9，Creatinine55,		Red Blood Cell Count5.89，Hematocrit (HCT)52.4，Plateletcrit .3		PH5.，urine glucose2+，ketone body+-
TD360			Hematocrit (HCT)51.3
TD361	uric acid399，Total Cholesterol6.5，Triglycerides1.96		Hemoglobin112，Mean Corpuscular Volume77.4，Platelet Count356，Plateletcrit .32，Mean Platelet Volum9	Red Blood Cell Count5.22，Hematocrit (HCT)45.2，Red Cell Distribution Width16.2
TD362	Alanine Aminotransferase49		Mean Platelet Volum13.4		urine Microscopic White Blood Cells1+，MicroscopicEpithelial cells1+，bacteria2+，Nitrite: Positive，Urine Occult Blood2+，White Blood Cell1+，WBC89，EC59，SRC18，XTAL.7，
TD368	albumin39.9，Creatinine113		Neutrophils8.5，Lymphocytes（%）13.1，Lymphocytes.6，Red Blood Cell Count3.46，Hemoglobin12，Hematocrit (HCT)31.6	Lymphocytes17.4，Red Blood Cell Count3.49，Hemoglobin11，Hematocrit (HCT)34，Platelet Count85	protein1+，glucose1+
TD369	albumin36.2，Creatinine15，uric acid52，		Neutrophils8.2，Lymphocytes15.3Hemoglobin1，Hematocrit (HCT)33.5，Mean Corpuscular Volume7.4，Mean Corpuscular Hemoglobin21，Mean Corpuscular Hemoglobin297，Red Cell Distribution Width15.3，Mean Platelet Volum14.1，Plateletcrit .31，	percentage8.3，Lymphocytes15.4，Red Blood Cell Count5.31，Hemoglobin112，Mean Corpuscular Volume68.3，Mean Corpuscular Hemoglobin21.1
TD37	Total Cholesterol5.92，Triglycerides2.55		Basophil.7，Plateletcrit .32	Plateletcrit .32
TD370	Indirect Bilirubin22.2，Low-Density Lipoprotein3.41		Hematocrit (HCT)5.8，Platelet Count124,	Lymphocytes51.6，Hematocrit (HCT)5.5，Platelet Count14
TD371
TD372
TD374	Creatinine117↑，uric acid475↑	uric acid486↑	Neutrophils39.3↓，Lymphocytes3.9↑，Eosinophil Percentag0.54↑，Hematocrit (HCT)50.1↑	Lymphocytes3.3↑
TD375	Alanine Aminotransferase8，Aspartate Aminotransferase38，Glutamyl Transferase86，uric acid534，Triglycerides2.41			Red Blood Cell Count5.12Hematocrit (HCT)45.3	White Blood Cell223，Epithelial cells46，Small round cells7
TD376	uric acid496↑，Triglycerides2.39↑，Alanine Aminotransferase47↑	4week-therapy：uric acid416↑，Triglycerides1.89↑，Alanine Aminotransferase46↑，globulin19.7↓；8week-therapy：Triglycerides2.36↑			urine glucose+-						The patient has not returned for follow-up for 3 months post-treatment
TD378	uric acid352↑，Total Cholesterol6.34↑	8week-therapy：Total Cholesterol6.74↑Low-Density Lipoprotein4.79↑ApolipoproteinB1.27↑			RBC37				Slit-lamp examination revealed mild fibrillar vitreous opacities in both eyes.，Tortuous retinal veins observed in both eyes
TD379	Aspartate Aminotransferase12↓，Total Cholesterol5.94↑	8week-therapy：Creatinine39↓	Red Blood Cell Count6.53↑，Hematocrit (HCT)45.5↑，Mean Corpuscular Volume69.8↓,Mean Corpuscular Hemoglobin21.6↓，Mean Corpuscular Hemoglobin310↓，Red Cell Distribution Width14.9↑	8week-therapy：Red Blood Cell Count5.94 Mean Corpuscular Volume72.5↓Mean Corpuscular Hemoglobin22↓Mean Corpuscular Hemoglobin303↓average Red Cell Distribution Width14.8↑	PH5.0，urine glucose2+，ketone body+，EC98				Slit-lamp examination revealed mild fibrillar vitreous opacities in both eyes.，
TD460	urea9.9，uric acid403，Triglycerides3.10，	8week-therapy：uric acid419↑，Triglycerides3.26↑	Hemoglobin108，Red Blood Cell Count3.691，Hematocrit (HCT)33.%		Ph5，White Blood Cell42				Fundus of the left eye shows pigmentary disturbance in the macular region, with the retina remaining flat		The patient has not returned for follow-up for 2 months post-treatment
TD381	uric acid409，Total Cholesterol6.54，Triglycerides3.17	urea549，Total Cholesterol7.5，Triglycerides6.59，Total Bilirubin22.1，Indirect Bilirubin19.5，Glutamyl Transferase50							Slit-lamp examination revealed mild fibrillar vitreous opacities in both eyes.
TD382		Total Cholesterol5.89↑，High-Density Lipoprotein1.98↑	Hemoglobin153↑，Hematocrit (HCT)47.4↑	Red Blood Cell Count5.13↑，Hemoglobin153↑，Hematocrit (HCT)47↑					Slit-lamp examination revealed mild fibrillar vitreous opacities in both eyes.，Bilateral fundus examination reveals microaneurysms with scattered dot-and-blot retinal hemorrhages
TD383	Alkaline Phosphatase125↑，Triglycerides2.36↑，	8week-therapyrecovery	Plateletcrit 0.31		ph5，White Blood Cell58				Bilateral fundus examination shows dilated and tortuous retinal veins.
TD384			Indirect Bilirubin21.6↑
TD386	Total Cholesterol6.11↑	8week-therapy：Total Cholesterol6.9↑12week-therapy：Total Cholesterol7.1↑		Platelet Count120*10/9
TD391	urea9.4↑，Total Cholesterol5.88↑，High-Density Lipoprotein2.04↑
TD394	Aspartate Aminotransferase13↓Creatinine34↓Total Cholesterol7.54↑High-Density Lipoprotein2.06↑
TD395	Triglycerides3.62↑
TD396	ALT75↑，AST40↑UA357↑，TG1.94↑
TD397		Total Cholesterol5.88
TD398	Total Cholesterol5.72↑，Triglycerides2.14↑	urea8.3↑，Triglycerides3.05↑				Microscopic White Blood Cells++ ph5 White Blood Cell3+，urine White Blood Cell213↑，Small round cells8↑
TD462	Creatinine45↓，Total Cholesterol3.01↓	Total Cholesterol3↓，ApolipoproteinB 0.53↓12week-therapy：418↑	Red Blood Cell Count50.2↑，Hematocrit (HCT)50.2%↑，Platelet Count97↓，Mean Platelet Volum13.2↑	Hemoglobin161↑
TD402	uric acid487↑，Triglycerides 2.67↑	4week-therapy：uric acid454↑，Triglycerides2.15↑
TD403	Creatinine88↑ uric acid355↑ albumin38.4↓，Albumin-Globulin Ratio (A/G Ratio)1.1↓，urea10.2↑	4week-therapy：urea11.1↑，uric acid384↑，Creatinine97↑12week-therapy：Creatinine96↑albumin36.4↓		12week-therapy：Red Blood Cell Count3.62↓Hemoglobin114↓Hematocrit (HCT)33.8↓
TD422
TD423			Lymphocytes19.5 Red Blood Cell Count3.98 Hemoglobin124 Hematocrit (HCT)38.1	Red Blood Cell Count3.721↓，Hemoglobin115↓，Hematocrit (HCT)↓
TD427	Creatinine70，Glomerular Filtration Rate108，ferritin 575.88	High-Density Lipoprotein0.83↓，	Lymphocytes16.2，Neutrophils16.2，Eosinophil Percentag0.08
TD429		Platelet Count99↓，Lymphocytes1.01↓，Mean Platelet Volum12.9↑	White Blood Cell Count2.9↓，Lymphocytes0.8↓，Red Blood Cell Count3.94↓，Hemoglobin128↓，Platelet Count81↓
TD431	albumin36.2Total protein64.6		Lymphocytes3.3
TD432	Glutamyl Transferase64↑uric acid408↑				ph5↓
TD433	Total protein64.6，Total Cholesterol2.9				ph5，glucose+2	PH5↓					Unable to continue treatment due to the COVID-19 pandemic.
TD10
TD110
TD111
TD112
TD116
TD117
TD119
TD120
TD121
TD122
TD123
TD124
TD125
TD126
TD128
TD129
TD130
TD132
TD136
TD138
TD141
TD143
TD144
TD147
TD148
TD154
TD156
TD158
TD159
TD160
TD162
TD163
TD167
TD168
TD171
TD419
TD42
TD421
TD430
TD434
TD437
TD44
TD441
TD443
TD444
TD445
TD446
TD447
TD448
TD449
TD45
TD450
TD451
TD452
TD454
TD455
TD456
TD457
TD458
TD459
TD46
TD463
TD465
TD467
TD468
TD470
TD473
TD474
TD475
TD476
TD477
TD478
TD479
TD482
TD483
TD484
TD485
TD486
TD488
TD489
TD491
TD492
TD493
TD494
TD495
TD498
TD499
TD500
TD501
TD502
TD503
TD504
TD505
TD507
TD508
TD509
TD51
TD510
TD511
TD515
TD52
TD53
TD539
TD543
TD55
TD56
TD58
TD583
TD584
TD585
TD586
TD587
TD588
TD589
TD590
TD591
TD592
TD593
TD594
TD595
TD596
TD597
TD598
TD599
TD60
TD600
TD601
TD602
TD603
TD604
TD605
TD606
TD607
TD61
TD610
TD62
TD63
TD64
TD65
TD66
TD68
TD70
TD71
TD72
TD73
TD74
TD75
TD76
TD78
TD79
TD83
TD85
TD89
TD91
TD92
TD94
TD95
TD96
TD98
TD99
TD999
