# Supplementary material for: Microbiota-metabolites interaction associated with glycemic improvement following a dietary herbal intervention in type 2 diabetes
Source: Front Nutr. 2026 Apr 13;13:1793130. doi: 10.3389/fnut.2026.1793130 (PMC13111312; doi:10.3389/fnut.2026.1793130)
Supplement: Supplementary file 2 [file Table_2.xlsx]

## Sheet: fold change
	v2	v3	v4
Arachidonic acid	0.0598862	0.113518	0.184235
Alpha-Hydroxyisobutyric acid	-0.129452	-0.183021	-0.218759
Uric acid	-0.138494	-0.253544	-0.152616
myo-Inositol	-0.0681774	-0.152335	-0.0728643
Leucylalanine	-0.225725	-0.430681	-0.172137
D-Arabinose	-0.180347	-0.206188	-0.108003
Ribonic acid	-0.139786	-0.298748	-0.083138
Glucose 6-phosphate ?G6P?	-0.0286104	-0.0652007	-0.147869
Indole-3-carboxaldehyde	0.0592415	0.102452	0.238885
Stearylcarnitine	0.0802052	0.113693	0.239592
1-Methyladenosine	0.0144779	0.0729884	0.22824
Allantoin	-0.163307	-0.223681	-0.181233
Gluconic acid	-0.153192	-0.248787	-0.105941
2,6-Diaminopimelic acid	-0.105747	-0.149208	-0.087466
Inosine	-0.513629	-0.655159	-0.613348
2-Hydroxybutyric acid	-0.114367	-0.168161	-0.193345
1-Oleylglycerol	0.157883	0.185804	0.272661
Taurine	0.0594108	0.0444985	0.0526518
N-Acetylglutamic acid	-0.0857334	-0.0710522	-0.00367596
N-Methylalanine	-0.061606	-0.0984547	-0.0361727
Aspartic acid	-0.0482418	-0.0818001	-0.0487249
Linoleoyl ethanolamide	0.0437217	0.124038	0.290395
Aminocaproic acid	-0.155417	-0.194754	-0.0801912
Erythronic acid	-0.175566	-0.320725	-0.089929
Palmitoylcarnitine	0.0721199	0.0922406	0.192698
Threonic acid	-0.175206	-0.322983	-0.103994
Uridine	-0.0886264	-0.14362	-0.075827
Vitamin B2	0.132729	0.14669	0.318645
Tetradecanoylcarnitine	0.111686	0.102093	0.214961
O-Phosphoethanolamine	0.0571499	0.0930689	0.186724
Theophylline	-0.547563	-0.671336	-0.410462
Linoleyl carnitine	0.177895	0.232086	0.339321
Diethanolamine	-0.0242546	-0.242237	-0.252604
Phenylpyruvic acid	-0.103362	-0.15282	-0.0782227
Conjugated linoleic acids (CLA)	0.0435336	0.16293	0.245532
Lumichrome	0.0869217	0.0461494	0.0820243
Anandamide	0.0522858	0.0869639	0.262718
Oleylcarnitine	0.132028	0.147505	0.257353
Galacturonic acid	-0.0791579	-0.10535	-0.0481302
N-acetyltryptophan	-0.052043	-0.293291	-0.302704
N-Formyl-methionine	-0.0802447	-0.0815601	-0.0297144
Dodecanoylcarnitine	0.0931608	0.0578273	0.194907
Cortexolone	0.195546	0.118073	0.353825
Elaidic Acid	0.0683266	0.202317	0.27652
Kynurenine	-0.0497079	-0.0372559	0.0530172
Corticosterone	0.227909	0.1544	0.387701
Cortisol	0.151033	0.0426916	0.375463
N-Acetylputrescine	-0.0437605	-0.0655145	0.0428756
Caffeine	-0.492509	-0.596275	-0.276214
3-Methyl-2-oxovaleric acid	-0.0823167	-0.0938517	-0.040842
Ketoleucine	-0.0804489	-0.0941862	-0.0278658
Trimethylamine	0.0273896	0.0464412	0.0984358
Adipic acid	-0.0499096	-0.0750548	-0.0388521
N2,N2-Dimethylguanosine	-0.00192566	-0.0122706	0.0893129
Creatine	-0.248213	-0.292864	-0.15898
Hydroxyphenyllactic acid	-0.0860834	-0.154905	-0.120192
Trimethyllysine	0.0356672	0.0469877	0.0656471
Gamma-Aminobutyric acid	0.0456743	0.0389208	0.136374
2-Hydroxy-4-(methylthio)butanoic acid	-0.184599	-0.224191	-0.2033
Methionine sulfoxide	-0.106199	-0.14486	-0.0770105
4-Pyridoxic acid	0.403031	0.456111	0.744276
Phenyllactic acid	-0.178085	-0.207218	-0.17452
Aspartylphenylalanine	0.0317178	0.012778	0.137926
Malic acid	0.0363174	0.0601406	0.0935178
Glutamine	-0.0592095	-0.085128	-0.0208527
Alloisoleucine	-0.0801178	-0.0873086	-0.0287147
2-Hydroxy-3-methylbutyric acid	-0.181297	-0.150954	-0.103757
Isoleucine	-0.0842099	-0.0903124	-0.0309811
Leucine	-0.0832164	-0.0918779	-0.0318102
Norleucine	-0.0818915	-0.0898925	-0.0342514
Glycyl-Phenylalanine	0.0900363	0.0456899	0.215131
2-Hydroxy-2-methylbutyric acid	-0.18621	-0.152879	-0.101171
Ornithine	0.104234	0.119835	0.231123
Butyrylcarnitine	0.0345658	0.0387967	0.103373
gamma-Glutamyl-phenylalanine	-0.0616417	-0.118227	-0.0212799
Choline	0.0949317	0.0993033	0.110595
Gallic acid	-0.072888	-0.377063	-0.678445
Hippuric acid	0.153711	0.0857322	0.143831
Xanthurenate	-0.0184128	-0.0480905	0.031975
Glycyl-glycine	0.0678969	0.0738758	0.197365
3-Methylhistidine	0.0464155	0.159064	0.136266
Cystine	-0.0385342	-0.08622	-0.0597104
Alanine	-0.0819743	-0.139695	-0.0545981
Sarcosine	-0.0773979	-0.133323	-0.0457367
Ureidopropionic acid	-0.211659	-0.24363	-0.0870692
Norvaline	-0.0579612	-0.0806476	-0.0376136
Valine	-0.0574551	-0.0789434	-0.0400843
Acetylcarnitine	0.0769448	0.0743644	0.100798
Tyrosine	-0.068882	-0.0972695	-0.0205465
Beta-Alanine	-0.0816378	-0.138949	-0.050859
cis-4-Hydroxy-D-proline	-0.0732645	-0.0614226	0.0479495
Arginine	-0.0234703	-0.0746208	0.0525717
Histidine	-0.0940957	-0.101494	-0.0154354
Creatinine	-0.0435444	-0.0847763	-0.0137523
Serine	-0.0130741	-0.0264675	0.0415519
S-Adenosylmethionine	0.00151036	0.00512589	0.0115487
N-Methyl-aspartic acid	0.743834	0.0174259	0.0471628
5'-Methylthioadenosine	0.0732966	0.0525829	0.166132
Dimethylamine	-0.112314	-0.133974	0.0381947
N-Acetylalanine	-0.167068	-0.25645	-0.185164
Glycerophosphocholine	-0.0737252	-0.27401	-0.140192
Phenylalanylalanine	-0.0557605	-0.147881	0.198531
Guanosine	-0.151068	-0.402424	-0.113579
Sphinganine	0.136678	0.201448	0.262104
Lipoamide	-0.0243617	-0.107331	-0.148637
5-Hydroxylysine	-0.059263	-0.0420785	0.0446105
N-Acetylaspartic acid	-0.118608	-0.21583	-0.177382
Showing 1 to 34 of 107 entries, 3 total columns

## Sheet: FDR
	v2	v3	v4
Arachidonic acid	0.00940628	1.61958e-06	8.48941e-06
Alpha-Hydroxyisobutyric acid	0.000277824	3.25939e-06	3.92787e-06
Uric acid	2.20951e-11	1.30373e-06	6.05377e-12
myo-Inositol	8.17299e-06	0.000702215	1.18659e-11
Leucylalanine	0.000354371	0.0671073	7.21254e-06
D-Arabinose	9.40074e-12	0.000212485	2.66415e-10
Ribonic acid	6.10159e-08	0.0117617	6.05377e-12
Glucose 6-phosphate ?G6P?	0.0084443	0.155091	0.00101622
Indole-3-carboxaldehyde	0.0235468	7.30605e-06	0.00241628
Stearylcarnitine	0.000666152	5.75683e-07	7.54476e-06
1-Methyladenosine	0.119324	6.46417e-08	1.27212e-06
Allantoin	4.49297e-05	0.000744695	7.25431e-06
Gluconic acid	3.01816e-12	0.000907479	2.37719e-11
2,6-Diaminopimelic acid	2.0292e-10	0.000110099	6.37053e-11
Inosine	2.53228e-05	5.69276e-05	1.22383e-06
2-Hydroxybutyric acid	0.000412096	3.30505e-06	3.20964e-06
1-Oleylglycerol	1.52497e-05	6.83699e-06	3.48119e-05
Taurine	0.00210356	0.05025	0.0677202
N-Acetylglutamic acid	0.00312499	0.00798541	3.29404e-06
N-Methylalanine	3.51922e-06	0.0761608	3.52363e-08
Aspartic acid	0.0292372	0.0389285	1.51907e-05
Linoleoyl ethanolamide	0.0652445	8.62854e-07	0.00117003
Aminocaproic acid	3.14859e-07	0.0510583	2.15096e-08
Erythronic acid	8.78019e-08	0.0306032	1.5007e-10
Palmitoylcarnitine	0.0166494	3.02564e-05	0.0016167
Threonic acid	8.18811e-08	0.0139392	6.37053e-11
Uridine	8.46926e-08	0.00522681	7.28341e-10
Vitamin B2	1.1438e-06	5.52338e-07	0.000165155
Tetradecanoylcarnitine	2.60489e-06	1.52267e-06	1.9353e-05
O-Phosphoethanolamine	0.0513672	4.38887e-05	0.0101247
Theophylline	9.13821e-08	0.00189477	4.55634e-07
Linoleyl carnitine	3.26498e-09	6.55111e-08	2.64705e-10
Diethanolamine	0.00234955	0.000983653	1.32542e-06
Phenylpyruvic acid	7.5078e-10	0.000761376	4.37495e-11
Conjugated linoleic acids (CLA)	0.144847	1.53878e-06	1.11557e-05
Lumichrome	3.26498e-09	0.002503	0.0391657
Anandamide	0.0568977	6.83699e-06	0.00730961
Oleylcarnitine	2.78869e-07	1.26304e-07	9.58351e-09
Galacturonic acid	3.52184e-10	0.00117037	4.27122e-11
N-acetyltryptophan	0.0475689	2.8936e-05	1.90848e-07
N-Formyl-methionine	2.20951e-11	0.0341294	3.30028e-10
Dodecanoylcarnitine	0.000273142	1.0764e-05	0.058457
Cortexolone	0.00136714	1.05467e-05	0.0136496
Elaidic Acid	0.0298667	8.62854e-07	3.40932e-07
Kynurenine	0.0911509	0.00863114	0.123962
Corticosterone	0.00183523	8.51377e-05	0.0201245
Cortisol	0.00130997	1.52919e-06	0.128817
N-Acetylputrescine	0.00796326	0.0201338	0.000178826
Caffeine	6.2253e-07	0.0293283	1.6e-05
3-Methyl-2-oxovaleric acid	1.81606e-09	0.0144732	9.75954e-07
Ketoleucine	3.26498e-09	0.0718519	3.55436e-07
Trimethylamine	0.176963	0.00602358	0.0631005
Adipic acid	0.000323288	0.17417	0.000354352
N2,N2-Dimethylguanosine	0.160903	0.00578808	0.0947365
Creatine	7.57864e-14	2.02676e-05	1.44767e-11
Hydroxyphenyllactic acid	3.81751e-10	1.68692e-06	1.15061e-11
Trimethyllysine	0.0553154	0.0453485	0.0425038
Gamma-Aminobutyric acid	0.00041118	4.68731e-05	0.00924631
2-Hydroxy-4-(methylthio)butanoic acid	3.77682e-14	6.46417e-08	2.89308e-11
Methionine sulfoxide	1.52835e-06	0.00846466	7.00035e-08
4-Pyridoxic acid	2.20951e-11	3.16995e-07	1.17303e-07
Phenyllactic acid	3.09617e-11	1.54831e-05	2.83432e-10
Aspartylphenylalanine	0.00928089	3.75816e-06	0.183689
Malic acid	0.00219214	0.00410714	0.0107214
Glutamine	1.25308e-10	0.200618	3.29827e-11
Alloisoleucine	1.82701e-10	0.0702101	8.58863e-10
2-Hydroxy-3-methylbutyric acid	1.55095e-11	0.000187541	2.6324e-10
Isoleucine	7.47768e-11	0.0543245	5.36476e-10
Leucine	9.5669e-11	0.0471894	3.30028e-10
Norleucine	2.0292e-10	0.0395834	7.36962e-10
Glycyl-Phenylalanine	1.82358e-05	8.62854e-07	0.000543349
2-Hydroxy-2-methylbutyric acid	5.90776e-12	0.000235263	1.5643e-10
Ornithine	1.58891e-06	9.25913e-08	4.89149e-07
Butyrylcarnitine	0.00342785	7.86004e-05	0.0530683
gamma-Glutamyl-phenylalanine	1.30062e-05	0.248174	3.29827e-11
Choline	0.000149472	0.0154688	0.00209441
Gallic acid	0.172284	1.61156e-06	3.8123e-05
Hippuric acid	0.000747553	0.103671	0.0274809
Xanthurenate	0.00636469	0.0347162	2.2529e-05
Glycyl-glycine	1.52981e-05	5.04521e-07	4.78091e-05
3-Methylhistidine	0.0639724	0.070782	0.0386676
Cystine	0.000110691	7.86004e-05	3.0228e-09
Alanine	3.26498e-09	0.00381799	1.58657e-11
Sarcosine	1.52875e-08	0.0146173	2.38006e-11
Ureidopropionic acid	3.9747e-13	0.00350675	3.29827e-11
Norvaline	8.78019e-08	0.0154688	4.37495e-11
Valine	8.46926e-08	0.026703	4.37495e-11
Acetylcarnitine	0.00311798	0.000907479	0.000597289
Tyrosine	3.54431e-11	0.144779	3.29827e-11
Beta-Alanine	2.87443e-09	0.00590455	1.18659e-11
cis-4-Hydroxy-D-proline	0.0142689	0.105105	0.16134
Arginine	0.071968	0.0201338	6.629e-07
Histidine	2.64156e-13	0.239055	3.29827e-11
Creatinine	2.21614e-08	0.070782	1.15061e-11
Serine	0.128245	0.0101899	0.00540603
S-Adenosylmethionine	0.104229	7.00919e-08	4.17972e-08
N-Methyl-aspartic acid	0.00107779	0.0148959	0.184415
5'-Methylthioadenosine	1.1438e-06	2.92224e-07	0.00113481
Dimethylamine	1.03217e-05	0.213679	2.01115e-05
N-Acetylalanine	7.30104e-13	6.55111e-08	6.05377e-12
Glycerophosphocholine	0.0652445	0.00550085	3.2413e-10
Phenylalanylalanine	0.0787363	0.000191823	0.000134467
Guanosine	0.0111581	0.0146173	2.18898e-06
Sphinganine	0.00130997	0.000961892	1.15968e-05
Lipoamide	0.071968	3.69897e-06	3.29404e-06
5-Hydroxylysine	0.00148526	0.162919	0.0394189
N-Acetylaspartic acid	4.18203e-11	2.02626e-07	6.05377e-12
Showing 1 to 34 of 107 entries, 3 total columns

## Sheet: metabolite
Name	HMDB	CellularLocations	SuperClass	Class	SubClass	DirectParent						SubClass
Tetradecanoylcarnitine	HMDB0005066	Extracellular	Lipids and lipid-like molecules	Fatty Acyls	Fatty acid esters	Acyl carnitines						Amino acids, peptides, and analogues	39	1
Oleylcarnitine	HMDB0005065	Extracellular	Lipids and lipid-like molecules	Fatty Acyls	Fatty acid esters	Acyl carnitines						Fatty acid esters	8	2
Linoleyl carnitine	HMDB0006469	Cytoplasm	Lipids and lipid-like molecules	Fatty Acyls	Fatty acid esters	Acyl carnitines						Fatty acids and conjugates	7	3
Stearylcarnitine	HMDB0000848	Cytoplasm	Lipids and lipid-like molecules	Fatty Acyls	Fatty acid esters	Acyl carnitines						Amines	6	4
Leucylalanine	HMDB0028922		Organic acids and derivatives	Carboxylic acids and derivatives	Amino acids, peptides, and analogues	Peptides						Carbohydrates and carbohydrate conjugates	6	5
Phenylalanylalanine	HMDB0028988		Organic acids and derivatives	Carboxylic acids and derivatives	Amino acids, peptides, and analogues	Dipeptides						Hydroxysteroids	3	6
gamma-Glutamyl-phenylalanine	HMDB0029562		Organic acids and derivatives	Carboxylic acids and derivatives	Amino acids, peptides, and analogues	Phenylalanine and derivatives						Purines and purine derivatives	3	7
Glycyl-Phenylalanine	HMDB0028848		Organic acids and derivatives	Carboxylic acids and derivatives	Amino acids, peptides, and analogues	Dipeptides						5'-deoxy-5'-thionucleosides	2	8
Aspartylphenylalanine	HMDB0000706		Organic acids and derivatives	Carboxylic acids and derivatives	Amino acids, peptides, and analogues	Peptides						Alloxazines and isoalloxazines	2	9
Butyrylcarnitine	HMDB0002013	Extracellular, Membrane	Lipids and lipid-like molecules	Fatty Acyls	Fatty acid esters	Acyl carnitines						Alpha hydroxy acids and derivatives	2	10
Gallic acid	HMDB0005807		Benzenoids	Benzene and substituted derivatives	Benzoic acids and derivatives	Gallic acids						Benzoic acids and derivatives	2	11
2-Hydroxy-2-methylbutyric acid	HMDB0001987	Extracellular	Lipids and lipid-like molecules	Fatty Acyls	Fatty acids and conjugates	Hydroxy fatty acids						Phenylpropanoic acids	2	12
N-Formyl-methionine	HMDB0001015		Organic acids and derivatives	Carboxylic acids and derivatives	Amino acids, peptides, and analogues	Methionine and derivatives						Short-chain keto acids and derivatives	2	13
2-Hydroxy-3-methylbutyric acid	HMDB0000407	Cytoplasm	Lipids and lipid-like molecules	Fatty Acyls	Fatty acids and conjugates	Hydroxy fatty acids						other class	22	14
Xanthurenate	HMDB0000881	Membrane	Organoheterocyclic compounds	Quinolines and derivatives	Quinoline carboxylic acids	Quinoline carboxylic acids
2-Hydroxy-4-(methylthio)butanoic acid	HMDB0037115	Cytoplasm	Lipids and lipid-like molecules	Fatty Acyls	Fatty acids and conjugates	Thia fatty acids
Hydroxyphenyllactic acid	HMDB0000755	Mitochondria	Phenylpropanoids and polyketides	Phenylpropanoic acids	Phenylpropanoic acids	Phenylpropanoic acids
Adipic acid	HMDB0000448	Cytoplasm	Lipids and lipid-like molecules	Fatty Acyls	Fatty acids and conjugates	Medium-chain fatty acids
Theophylline	HMDB0001889	Cytoplasm	Organoheterocyclic compounds	Imidazopyrimidines	Purines and purine derivatives	Xanthines
Hippuric acid	HMDB0000714	Cytoplasm	Benzenoids	Benzene and substituted derivatives	Benzoic acids and derivatives	Hippuric acids
Phenylpyruvic acid	HMDB0000205	Cytoplasm	Benzenoids	Benzene and substituted derivatives	Phenylpyruvic acid derivatives	Phenylpyruvic acid derivatives
5'-Methylthioadenosine	HMDB0001173	Cytoplasm	Nucleosides, nucleotides, and analogues	5'-deoxyribonucleosides	5'-deoxy-5'-thionucleosides	5'-deoxy-5'-thionucleosides
Caffeine	HMDB0001847	Cytoplasm	Organoheterocyclic compounds	Imidazopyrimidines	Purines and purine derivatives	Xanthines
Phenyllactic acid	HMDB0000779		Phenylpropanoids and polyketides	Phenylpropanoic acids	Phenylpropanoic acids	Phenylpropanoic acids
N-acetyltryptophan	HMDB0013713		Organic acids and derivatives	Carboxylic acids and derivatives	Amino acids, peptides, and analogues	N-acyl-L-alpha-amino acids
Indole-3-carboxaldehyde	HMDB0029737	Cytoplasm	Organoheterocyclic compounds	Indoles and derivatives	Indoles	Indoles
Lumichrome	HMDB0254199		Organoheterocyclic compounds	Pteridines and derivatives	Alloxazines and isoalloxazines	Flavins
Lipoamide	HMDB0000962	Membrane	Organoheterocyclic compounds	Dithiolanes	Lipoamides	Lipoamides
Cortisol	HMDB0000063	Cytoplasm	Lipids and lipid-like molecules	Steroids and steroid derivatives	Hydroxysteroids	21-hydroxysteroids
Corticosterone	HMDB0001547	Cytoplasm	Lipids and lipid-like molecules	Steroids and steroid derivatives	Hydroxysteroids	21-hydroxysteroids
Cortexolone	HMDB0000015	Cytoplasm	Lipids and lipid-like molecules	Steroids and steroid derivatives	Hydroxysteroids	21-hydroxysteroids
1-Oleylglycerol	HMDB0011567	Extracellular	Lipids and lipid-like molecules	Glycerolipids	Monoradylglycerols	1-monoacylglycerols
Arachidonic acid	HMDB0001043	Cytoplasm	Lipids and lipid-like molecules	Fatty Acyls	Fatty acids and conjugates	Long-chain fatty acids
Conjugated linoleic acids (CLA)	HMDB0005048	Extracellular	Lipids and lipid-like molecules	Fatty Acyls	Lineolic acids and derivatives	Lineolic acids and derivatives
Elaidic Acid	HMDB0000573	Cytoplasm	Lipids and lipid-like molecules	Fatty Acyls	Fatty acids and conjugates	Long-chain fatty acids
Dodecanoylcarnitine	HMDB0002250	Extracellular, Membrane	Lipids and lipid-like molecules	Fatty Acyls	Fatty acid esters	Acyl carnitines
Sphinganine	HMDB0000269	Cytoplasm, Extracellular, Membrane, Endoplasmic reticulum	Organic nitrogen compounds	Organonitrogen compounds	Amines	1,2-aminoalcohols
Palmitoylcarnitine	HMDB0000222	Cytoplasm, Extracellular, Membrane, Mitochondria	Lipids and lipid-like molecules	Fatty Acyls	Fatty acid esters	Acyl carnitines
Linoleoyl ethanolamide	HMDB0012252	Extracellular, Membrane	Organic nitrogen compounds	Organonitrogen compounds	Amines	N-acylethanolamines
Anandamide	HMDB0004080	Extracellular, Membrane	Organic nitrogen compounds	Organonitrogen compounds	Amines	N-acylethanolamines
3-Methyl-2-oxovaleric acid	HMDB0000491	Cytoplasm, Extracellular, Membrane	Organic acids and derivatives	Keto acids and derivatives	Short-chain keto acids and derivatives	Short-chain keto acids and derivatives
Ketoleucine	HMDB0000695	Cytoplasm, Extracellular, Membrane, Mitochondria	Organic acids and derivatives	Keto acids and derivatives	Short-chain keto acids and derivatives	Short-chain keto acids and derivatives
Glycyl-glycine	HMDB0011733		Organic acids and derivatives	Carboxylic acids and derivatives	Amino acids, peptides, and analogues	Dipeptides
4-Pyridoxic acid	HMDB0000017		Organoheterocyclic compounds	Pyridines and derivatives	Pyridinecarboxylic acids and derivatives	Pyridinecarboxylic acids
Uric acid	HMDB0000289		Organoheterocyclic compounds	Imidazopyrimidines	Purines and purine derivatives	Xanthines
1-Methyladenosine	HMDB0003331		Nucleosides, nucleotides, and analogues	Purine nucleosides	Purine nucleosides	Purine nucleosides
Uridine	HMDB0000296		Nucleosides, nucleotides, and analogues	Pyrimidine nucleosides	Pyrimidine nucleosides	Pyrimidine nucleosides
Creatine	HMDB0000064	Cytoplasm	Organic acids and derivatives	Carboxylic acids and derivatives	Amino acids, peptides, and analogues	Alpha amino acids and derivatives
Creatinine	HMDB0000562	Cytoplasm	Organic acids and derivatives	Carboxylic acids and derivatives	Amino acids, peptides, and analogues	Alpha amino acids and derivatives
Vitamin B2	HMDB0000244	Extracellular	Organoheterocyclic compounds	Pteridines and derivatives	Alloxazines and isoalloxazines	Flavins
Allantoin	HMDB0000462	Cytoplasm	Organoheterocyclic compounds	Azoles	Imidazoles	Imidazoles
2-Hydroxybutyric acid	HMDB0000008	Cytoplasm	Organic acids and derivatives	Hydroxy acids and derivatives	Alpha hydroxy acids and derivatives	Alpha hydroxy acids and derivatives
Alpha-Hydroxyisobutyric acid	HMDB0000729	Cytoplasm	Organic acids and derivatives	Hydroxy acids and derivatives	Alpha hydroxy acids and derivatives	Alpha hydroxy acids and derivatives
Inosine	HMDB0000195		Nucleosides, nucleotides, and analogues	Purine nucleosides	Purine nucleosides	Purine nucleosides
Kynurenine	HMDB0000684	Cytoplasm	Organic oxygen compounds	Organooxygen compounds	Carbonyl compounds	Alkyl-phenylketones
Guanosine	HMDB0000133		Nucleosides, nucleotides, and analogues	Purine nucleosides	Purine nucleosides	Purine nucleosides
Leucine	HMDB0000687	Extracellular	Organic acids and derivatives	Carboxylic acids and derivatives	Amino acids, peptides, and analogues	Leucine and derivatives
Norleucine	HMDB0001645		Organic acids and derivatives	Carboxylic acids and derivatives	Amino acids, peptides, and analogues	L-alpha-amino acids
N-Acetylalanine	HMDB0000766	Cytoplasm	Organic acids and derivatives	Carboxylic acids and derivatives	Amino acids, peptides, and analogues	N-acyl-L-alpha-amino acids
Ureidopropionic acid	HMDB0000026		Organic acids and derivatives	Organic carbonic acids and derivatives	Ureas	Ureas
Alloisoleucine	HMDB0000557	Cytoplasm	Organic acids and derivatives	Carboxylic acids and derivatives	Amino acids, peptides, and analogues	Isoleucine and derivatives
Isoleucine	HMDB0000172	Cytoplasm	Organic acids and derivatives	Carboxylic acids and derivatives	Amino acids, peptides, and analogues	Isoleucine and derivatives
Diethanolamine	HMDB0004437		Organic nitrogen compounds	Organonitrogen compounds	Amines	1,2-aminoalcohols
Choline	HMDB0000097	Cytoplasm	Organic nitrogen compounds	Organonitrogen compounds	Quaternary ammonium salts	Cholines
Threonic acid	HMDB0000943	Cytoplasm	Organic oxygen compounds	Organooxygen compounds	Carbohydrates and carbohydrate conjugates	Sugar acids and derivatives
N-Acetylputrescine	HMDB0002064		Organic acids and derivatives	Carboximidic acids and derivatives	Carboximidic acids	Carboximidic acids
Norvaline	HMDB0013716		Organic acids and derivatives	Carboxylic acids and derivatives	Amino acids, peptides, and analogues	D-alpha-amino acids
Dimethylamine	HMDB0000087	Cytoplasm	Organic nitrogen compounds	Organonitrogen compounds	Amines	Dialkylamines
Acetylcarnitine	HMDB0000201		Lipids and lipid-like molecules	Fatty Acyls	Fatty acid esters	Acyl carnitines
N2,N2-Dimethylguanosine	HMDB0004824		Nucleosides, nucleotides, and analogues	Purine nucleosides	Purine nucleosides	Purine nucleosides
Valine	HMDB0000883	Extracellular	Organic acids and derivatives	Carboxylic acids and derivatives	Amino acids, peptides, and analogues	Valine and derivatives
Tyrosine	HMDB0000158	Cytoplasm	Organic acids and derivatives	Carboxylic acids and derivatives	Amino acids, peptides, and analogues	Tyrosine and derivatives
Taurine	HMDB0000251	Extracellular	Organic acids and derivatives	Organic sulfonic acids and derivatives	Organosulfonic acids and derivatives	Organosulfonic acids
N-Methylalanine	HMDB0094692		Organic acids and derivatives	Carboxylic acids and derivatives	Amino acids, peptides, and analogues	Alanine and derivatives
Erythronic acid	HMDB0000613	Cytoplasm	Organic oxygen compounds	Organooxygen compounds	Carbohydrates and carbohydrate conjugates	Sugar acids and derivatives
Sarcosine	HMDB0000271	Extracellular	Organic acids and derivatives	Carboxylic acids and derivatives	Amino acids, peptides, and analogues	Alpha amino acids
Beta-Alanine	HMDB0000056	Cytoplasm	Organic acids and derivatives	Carboxylic acids and derivatives	Amino acids, peptides, and analogues	Beta amino acids and derivatives
Alanine	HMDB0000161	Cytoplasm	Organic acids and derivatives	Carboxylic acids and derivatives	Amino acids, peptides, and analogues	Alanine and derivatives
Ribonic acid	HMDB0000867		Organic oxygen compounds	Organooxygen compounds	Carbohydrates and carbohydrate conjugates	Sugar acids and derivatives
cis-4-Hydroxy-D-proline	HMDB0060460		Organic acids and derivatives	Carboxylic acids and derivatives	Amino acids, peptides, and analogues	Proline and derivatives
3-Methylhistidine	HMDB0000479		Organic acids and derivatives	Carboxylic acids and derivatives	Amino acids, peptides, and analogues	Histidine and derivatives
Glutamine	HMDB0000641	Extracellular	Organic acids and derivatives	Carboxylic acids and derivatives	Amino acids, peptides, and analogues	L-alpha-amino acids
Histidine	HMDB0000177	Cytoplasm	Organic acids and derivatives	Carboxylic acids and derivatives	Amino acids, peptides, and analogues	Histidine and derivatives
Gamma-Aminobutyric acid	HMDB0000112	Extracellular	Organic acids and derivatives	Carboxylic acids and derivatives	Amino acids, peptides, and analogues	Gamma amino acids and derivatives
Serine	HMDB0000187	Cytoplasm	Organic acids and derivatives	Carboxylic acids and derivatives	Amino acids, peptides, and analogues	Serine and derivatives
myo-Inositol	HMDB0000211		Organic oxygen compounds	Organooxygen compounds	Alcohols and polyols	Cyclohexanols
N-Methyl-aspartic acid	HMDB0002393		Organic acids and derivatives	Carboxylic acids and derivatives	Amino acids, peptides, and analogues	Aspartic acid and derivatives
Gluconic acid	HMDB0000625		Organic oxygen compounds	Organooxygen compounds	Carbohydrates and carbohydrate conjugates	Sugar acids and derivatives
Aminocaproic acid	HMDB0001901	Extracellular	Lipids and lipid-like molecules	Fatty Acyls	Fatty acids and conjugates	Medium-chain fatty acids
N-Acetylaspartic acid	HMDB0000812	Cytoplasm	Organic acids and derivatives	Carboxylic acids and derivatives	Amino acids, peptides, and analogues	Aspartic acid and derivatives
N-Acetylglutamic acid	HMDB0001138		Organic acids and derivatives	Carboxylic acids and derivatives	Amino acids, peptides, and analogues	Glutamic acid and derivatives
Malic acid	HMDB0000156	Cytoplasm	Organic acids and derivatives	Hydroxy acids and derivatives	Beta hydroxy acids and derivatives	Beta hydroxy acids and derivatives
Aspartic acid	HMDB0000191	Cytoplasm	Organic acids and derivatives	Carboxylic acids and derivatives	Amino acids, peptides, and analogues	Aspartic acid and derivatives
Galacturonic acid	HMDB0002545		Organic oxygen compounds	Organooxygen compounds	Carbohydrates and carbohydrate conjugates	Glucuronic acid derivatives
Cystine	HMDB0000192	Cytoplasm	Organic acids and derivatives	Carboxylic acids and derivatives	Amino acids, peptides, and analogues	L-cysteine-S-conjugates
S-Adenosylmethionine	HMDB0001185		Nucleosides, nucleotides, and analogues	5'-deoxyribonucleosides	5'-deoxy-5'-thionucleosides	5'-deoxy-5'-thionucleosides
2,6-Diaminopimelic acid	HMDB0001370		Organic acids and derivatives	Carboxylic acids and derivatives	Amino acids, peptides, and analogues	L-alpha-amino acids
O-Phosphoethanolamine	HMDB0000224		Organic acids and derivatives	Organic phosphoric acids and derivatives	Phosphate esters	Phosphoethanolamines
Trimethyllysine	HMDB0001325		Organic acids and derivatives	Carboxylic acids and derivatives	Amino acids, peptides, and analogues	L-alpha-amino acids
Ornithine	HMDB0000214	Extracellular	Organic acids and derivatives	Carboxylic acids and derivatives	Amino acids, peptides, and analogues	L-alpha-amino acids
Arginine	HMDB0000517	Cytoplasm	Organic acids and derivatives	Carboxylic acids and derivatives	Amino acids, peptides, and analogues	L-alpha-amino acids
5-Hydroxylysine	HMDB0000450	Cytoplasm	Organic acids and derivatives	Carboxylic acids and derivatives	Amino acids, peptides, and analogues	L-alpha-amino acids
Methionine sulfoxide	HMDB0002005		Organic acids and derivatives	Carboxylic acids and derivatives	Amino acids, peptides, and analogues	L-alpha-amino acids
Glycerophosphocholine	HMDB0000086		Lipids and lipid-like molecules	Glycerophospholipids	Glycerophosphocholines	Glycerophosphocholines
Trimethylamine	HMDB0000906		Organic nitrogen compounds	Organonitrogen compounds	Amines	Trialkylamines
D-Arabinose	HMDB0029942	Cytoplasm, Extracellular	Organic oxygen compounds	Organooxygen compounds	Carbohydrates and carbohydrate conjugates	Pentoses
