# Supplementary material for: Microbiota-metabolites interaction associated with glycemic improvement following a dietary herbal intervention in type 2 diabetes
Source: Front Nutr. 2026 Apr 13;13:1793130. doi: 10.3389/fnut.2026.1793130 (PMC13111312; doi:10.3389/fnut.2026.1793130)
Supplement: Supplementary file 3 [file Table_3.xlsx]

## Sheet: eTable 2
	g	s	m	ACME	ADE	Total_Effect	Prop_Mediated	p_ACME	p_ADE	p_Total_Effect	p_ACME_fdr
1378	fasting	s100	m285	0.552195	-1.14058	-0.588382	-0.938497	0	0.26	0.54	0
1514	fasting	s108	m246	0.213253	-0.816989	-0.603736	-0.353222	0	0.06	0.12	0
2238	fasting	s121	m108	-0.0968605	0.458113	0.361253	-0.268124	0	0.14	0.22	0
3008	fasting	s145	m223	-0.0434134	0.144302	0.100888	-0.430312	0	0.12	0.26	0
3198	fasting	s159	m108	-0.4418	1.43859	0.99679	-0.443223	0	0.22	0.3	0
3805	fasting	s211	m112	-0.118622	0.54791	0.429288	-0.276323	0	0.06	0.16	0
4308	fasting	s355	m186	0.0141867	0.0100133	0.0242	0.586226	0	0.72	0.5	0
5522	fasting	s508	m262	1.46783	-3.04062	-1.57279	-0.933266	0	0.64	0.82	0
5565	fasting	s508	m112	3.90183	-5.47462	-1.57279	-2.48083	0	0.46	0.7	0
5598	fasting	s508	m108	-2.93382	1.36103	-1.57279	1.86536	0	0.88	0.8	0
5908	fasting	s516	m186	0.810594	2.64755	3.45815	0.234401	0	0.08	0.06	0
6078	fasting	s528	m108	0.0313925	-0.0718918	-0.0404993	-0.775137	0	0.02	0.14	0
10164	fasting	s660	m264	0.00652739	-0.060874	-0.0543466	-0.120107	0	0	0.06	0
10253	fasting	s661	m104	-0.165875	-0.0792794	-0.245155	0.676615	0	0.88	0.34	0
10267	fasting	s661	m142	-0.188864	-0.056291	-0.245155	0.770386	0	0.88	0.24	0
10573	fasting	s670	m104	-0.18766	0.132334	-0.0553251	3.39194	0	0.88	0.8	0
10685	fasting	s670	m112	-0.347632	0.292307	-0.0553251	6.28344	0	0.68	0.84	0
11446	fasting	s696	m266	0.0600509	0.0365906	0.0966415	0.621378	0	0.76	0.7	0
12318	fasting	s718	m108	-1.05437	0.974213	-0.0801551	13.1541	0	0.9	0.78	0
13590	fasting	s745	m204	-2.04608	3.90395	1.85787	-1.10131	0	0.16	0.44	0
14154	fasting	s765	m246	0.0135082	0.0458688	0.059377	0.2275	0	0.18	0.1	0
14688	fasting	s782	m223	-0.0110361	0.0116308	0.000594622	-18.5599	0	0.96	0.82	0
15707	fasting	s826	m142	-0.79601	-0.411072	-1.20708	0.65945	0	0.7	0.26	0
15788	fasting	s826	m307	-1.61745	0.410367	-1.20708	1.33997	0	0.86	0.32	0
15789	fasting	s826	m308	-1.60596	0.398882	-1.20708	1.33045	0	0.82	0.4	0
15805	fasting	s826	m112	-0.751367	-0.455715	-1.20708	0.622466	0	0.62	0.34	0
17994	fasting	s928	m246	1.39748	11.3866	12.7841	0.109314	0	0.26	0.18	0
18238	fasting	s930	m108	-0.0294271	-0.0898858	-0.119313	0.246638	0	0.1	0.06	0
18413	fasting	s942	m104	-0.0395582	0.175085	0.135526	-0.291886	0	0.1	0.38	0
18427	fasting	s942	m142	-0.0322862	0.167813	0.135526	-0.238228	0	0.08	0.42	0
18868	fasting	s945	m186	-0.781276	-0.432484	-1.21376	0.643682	0	0.64	0.26	0
19213	fasting	s998	m104	-0.727888	1.379	0.651108	-1.11792	0	0.02	0.04	0
19227	fasting	s998	m142	-0.747244	1.39835	0.651108	-1.14765	0	0.02	0.1	0
20078	fasting	sex	m252	-0.13948	0.130149	-0.00933048	14.9488	0	0.6	0.94	0
23689	random	s206	m95	0.00627852	-0.0105985	-0.00431997	-1.45337	0	0.46	0.76	0
25682	random	s508	m262	1.30374	-10.9333	-9.62958	-0.135389	0	0	0.02	0
25685	random	s508	m265	1.34829	-10.9779	-9.62958	-0.140016	0	0	0	0
27124	random	s554	m264	-0.0226932	0.013584	-0.00910913	2.49125	0	0.82	0.7	0
29069	random	s636	m308	-0.344014	0.74436	0.400346	-0.859291	0	0.78	0.98	0
29769	random	s654	m95	-0.146101	0.551839	0.405738	-0.360087	0	0.06	0.06	0
31602	random	s696	m262	0.0484252	-0.044513	0.00391224	12.3779	0	0.94	0.88	0
31605	random	s696	m265	0.0531452	-0.0492329	0.00391224	13.5843	0	0.68	0.84	0
31606	random	s696	m266	0.0518099	-0.0478977	0.00391224	13.243	0	0.64	0.88	0
34180	random	s758	m289	-0.0198407	0.00110486	-0.0187359	1.05897	0	0.86	0.6	0
35922	random	s826	m262	-0.976388	0.250683	-0.725705	1.34543	0	0.84	0.06	0
35924	random	s826	m264	-1.03137	0.305663	-0.725705	1.42119	0	0.88	0.14	0
35926	random	s826	m266	-1.00248	0.276774	-0.725705	1.38139	0	0.94	0.3	0
35948	random	s826	m307	-1.2331	0.507399	-0.725705	1.69918	0	0.62	0.16	0
35949	random	s826	m308	-1.14538	0.419674	-0.725705	1.5783	0	0.84	0.08	0
37220	random	s890	m289	0.685585	-0.908175	-0.22259	-3.08003	0	0.32	0.94	0
38028	random	s921	m307	0.0483865	-0.011493	0.0368934	1.31152	0	0.96	0.44	0
38029	random	s921	m308	0.0416624	-0.00476899	0.0368934	1.12926	0	0.84	0.56	0
38313	random	s930	m245	-0.0208461	-0.0303535	-0.0511996	0.407154	0	0.08	0	0
38549	random	s931	m233	0.00796498	0.145627	0.153592	0.0518581	0	0.14	0.12	0
38953	random	s945	m245	-0.177392	-0.143891	-0.321283	0.552137	0	0.8	0.52	0
39789	random	s1000	m308	0.192938	-0.405891	-0.212953	-0.90601	0	0.04	0.24	0
40246	random	sex	m266	0.110249	-0.134152	-0.0239031	-4.61231	0	0.54	0.9	0
42636	post	s122	m248	0.502497	0.48553	0.988026	0.508586	0	0.9	0.74	0
43518	post	s159	m108	-0.380277	0.811633	0.431356	-0.881587	0	0.36	0.62	0
45356	post	s499	m248	-0.248289	1.2491	1.00081	-0.248087	0	0.48	0.52	0
46476	post	s534	m248	-0.537266	-1.28873	-1.82599	0.294232	0	0.28	0.12	0
49464	post	s642	m136	0.0157275	-0.00769424	0.0080333	1.95779	0	0.74	0.94	0
49836	post	s652	m248	-0.0500094	0.0922305	0.0422211	-1.18446	0	0.3	0.68	0
50316	post	s656	m248	-0.0544667	0.146679	0.0922119	-0.590669	0	0.7	0.7	0
51006	post	s670	m143	0.474367	-0.0187138	0.455654	1.04107	0	0.96	0.34	0
51166	post	s679	m143	-0.126255	-0.137625	-0.263881	0.478456	0	0.5	0.08	0
56100	post	s826	m289	1.99005	-3.05693	-1.06688	-1.8653	0	0	0.32	0
58526	post	s930	m143	0.0186296	0.0436537	0.0622833	0.29911	0	0.32	0.16	0
59741	post	s999	m216	-0.113487	-0.513367	-0.626853	0.181042	0	0.18	0.04	0
60110	post	s1017	m309	-0.385721	1.32697	0.941254	-0.409794	0	0.12	0.2	0
86	fasting	s3	m266	9.85754	6.79804	16.6556	0.591846	0.02	0.54	0.2	1
333	fasting	s30	m104	-0.0113661	-0.0276413	-0.0390073	0.291383	0.02	0.68	0.4	1
413	fasting	s30	m276	0.0090785	-0.0480858	-0.0390073	-0.232738	0.02	0.22	0.36	1
589	fasting	s61	m308	0.0121758	-0.0782425	-0.0660667	-0.184295	0.02	0.04	0.06	1
638	fasting	s61	m108	-0.0128842	-0.0531825	-0.0660667	0.195018	0.02	0.12	0.08	1
1088	fasting	s90	m223	0.680295	-1.28821	-0.607912	-1.11907	0.02	0.02	0.24	1
1168	fasting	s94	m194	1.55078	-4.13731	-2.58653	-0.599562	0.02	0	0	1
1181	fasting	s94	m216	4.82585	-7.41237	-2.58653	-1.86576	0.02	0	0	1
1834	fasting	s112	m246	-0.142778	-0.0724042	-0.215182	0.663521	0.02	0.98	0.76	1
2644	fasting	s134	m264	-0.0091921	0.0130091	0.00381696	-2.40823	0.02	0.7	0.94	1
3053	fasting	s159	m104	0.341413	0.655377	0.99679	0.342512	0.02	0.48	0.24	1
3747	fasting	s211	m231	-0.155731	0.585019	0.429288	-0.362766	0.02	0	0.06	1
4925	fasting	s474	m112	-0.336044	1.76434	1.42829	-0.235277	0.02	0.3	0.38	1
4987	fasting	s499	m142	-0.328159	-0.769802	-1.09796	0.298881	0.02	0.08	0	1
5525	fasting	s508	m265	1.56547	-3.13826	-1.57279	-0.995346	0.02	0.58	0.78	1
5548	fasting	s508	m307	3.33384	-4.90663	-1.57279	-2.1197	0.02	0.48	0.68	1
5698	fasting	s509	m285	0.122225	-0.571671	-0.449446	-0.271945	0.02	0.44	0.6	1
5709	fasting	s509	m308	-0.419221	-0.0302251	-0.449446	0.93275	0.02	1	0.48	1
5994	fasting	s528	m246	0.0146962	-0.0551954	-0.0404993	-0.362874	0.02	0.14	0.2	1
6040	fasting	s528	m325	0.00695945	-0.0474587	-0.0404993	-0.171841	0.02	0.12	0.18	1
6907	fasting	s554	m142	-0.0323065	-0.064042	-0.0963485	0.335309	0.02	0.46	0.18	1
7645	fasting	s579	m112	7.99242	-13.6965	-5.70407	-1.40118	0.02	0.2	0.54	1
7853	fasting	s584	m104	-0.122331	0.0723081	-0.0500229	2.4455	0.02	0.86	0.78	1
8229	fasting	s607	m241	2.95011	-5.82723	-2.87713	-1.02537	0.02	0	0.04	1
8547	fasting	s621	m231	1.25395	-3.60867	-2.35472	-0.532527	0.02	0.2	0.36	1
8605	fasting	s621	m112	0.714742	-3.06946	-2.35472	-0.303536	0.02	0.34	0.56	1
8653	fasting	s629	m104	-0.0819181	-0.0508114	-0.13273	0.617181	0.02	0.98	0.64	1
8977	fasting	s637	m114	-0.773596	2.69194	1.91834	-0.403263	0.02	0.8	0.84	1
9027	fasting	s637	m231	-0.793223	2.71156	1.91834	-0.413494	0.02	0.74	0.78	1
10107	fasting	s660	m142	-0.0154364	-0.0389102	-0.0543466	0.284036	0.02	0.08	0.04	1
10166	fasting	s660	m266	0.00616863	-0.0605152	-0.0543466	-0.113505	0.02	0.02	0.06	1
10417	fasting	s662	m114	0.100552	-0.581963	-0.481411	-0.20887	0.02	0.48	0.52	1
10587	fasting	s670	m142	-0.218371	0.163046	-0.0553251	3.94705	0.02	0.86	0.86	1
10772	fasting	s679	m201	-0.0608389	0.21127	0.150431	-0.404429	0.02	0.28	0.4	1
10893	fasting	s688	m104	-0.0804036	-0.304903	-0.385306	0.208674	0.02	0.6	0.5	1
10907	fasting	s688	m142	-0.0940641	-0.291242	-0.385306	0.244128	0.02	0.68	0.54	1
11118	fasting	s689	m252	0.0336801	-0.186274	-0.152593	-0.220718	0.02	0.08	0.22	1
11444	fasting	s696	m264	0.0690552	0.0275863	0.0966415	0.71455	0.02	0.76	0.58	1
13085	fasting	s738	m112	-1.14824	1.20108	0.0528434	-21.7291	0.02	0.62	0.94	1
13947	fasting	s758	m142	0.0212568	-0.00309134	0.0181654	1.17018	0.02	0.86	0.82	1
14045	fasting	s758	m112	0.0310495	-0.012884	0.0181654	1.70926	0.02	0.78	0.62	1
14069	fasting	s758	m233	0.00440953	0.0137559	0.0181654	0.242743	0.02	0.68	0.66	1
14070	fasting	s758	m204	-0.0289361	0.0471015	0.0181654	-1.59292	0.02	0.4	0.7	1
15693	fasting	s826	m104	-0.727309	-0.479774	-1.20708	0.602534	0.02	0.68	0.38	1
15764	fasting	s826	m264	-1.25122	0.0441344	-1.20708	1.03656	0.02	0.88	0.24	1
15766	fasting	s826	m266	-1.14796	-0.0591186	-1.20708	0.951024	0.02	0.88	0.3	1
17248	fasting	s891	m223	0.0500941	-0.100231	-0.0501373	-0.999138	0.02	0.04	0.22	1
17698	fasting	s901	m285	0.0740459	-0.0751013	-0.00105532	-70.1642	0.02	0.9	0.96	1
18848	fasting	s945	m223	-0.415285	-0.798476	-1.21376	0.342147	0.02	0.54	0.32	1
19508	fasting	s999	m186	-0.227513	0.443739	0.216226	-1.0522	0.02	0.46	0.86	1
19604	fasting	s1000	m264	0.134041	-0.0750592	0.0589814	2.27259	0.02	0.78	0.92	1
19645	fasting	s1000	m112	0.112502	-0.0535206	0.0589814	1.90741	0.02	0.92	0.82	1
19669	fasting	s1000	m233	0.023529	0.0354524	0.0589814	0.398922	0.02	0.82	0.76	1
20082	fasting	sex	m262	0.120281	-0.129612	-0.00933048	-12.8912	0.02	0.66	0.96	1
20085	fasting	sex	m265	0.128095	-0.137426	-0.00933048	-13.7287	0.02	0.74	0.94	1
20269	random	s3	m308	7.39346	9.46044	16.8539	0.43868	0.02	0.36	0.02	1
20469	random	s9	m233	1.64779	31.1294	32.7771	0.0502725	0.02	0.34	0.28	1
22482	random	s122	m262	0.284659	0.084101	0.36876	0.771936	0.02	0.82	0.46	1
23780	random	s206	m289	0.00555518	-0.00987515	-0.00431997	-1.28593	0.02	0.44	0.76	1
25548	random	s507	m307	-0.576652	0.160521	-0.41613	1.38575	0.02	0.82	0.48	1
25684	random	s508	m264	1.28948	-10.9191	-9.62958	-0.133908	0.02	0	0	1
25686	random	s508	m266	1.5835	-11.2131	-9.62958	-0.164441	0.02	0	0.02	1
25869	random	s509	m308	-0.356221	0.796593	0.440372	-0.80891	0.02	0.14	0.44	1
26486	random	s542	m266	1.84421	0.141344	1.98555	0.928814	0.02	0.84	0.1	1
26660	random	s547	m289	0.0143108	-0.0213652	-0.00705439	-2.02864	0.02	0.3	0.62	1
29220	random	s637	m289	0.510767	-2.62109	-2.11032	-0.242033	0.02	0.06	0.1	1
30313	random	s660	m245	0.0144689	0.0560766	0.0705456	0.2051	0.02	0.5	0.46	1
33220	random	s738	m289	0.704273	1.44764	2.15192	0.327277	0.02	0.58	0.38	1
35629	random	s793	m308	-0.113616	-0.149971	-0.263587	0.431038	0.02	0.34	0.12	1
35780	random	s797	m289	0.0276598	-0.0361257	-0.00846587	-3.26722	0.02	0.82	0.96	1
35925	random	s826	m265	-0.998183	0.272478	-0.725705	1.37547	0.02	0.86	0.24	1
36329	random	s834	m95	0.432078	-1.28847	-0.856389	-0.504534	0.02	0.02	0.12	1
38069	random	s921	m233	0.0108229	0.0260706	0.0368934	0.293355	0.02	0.9	0.66	1
38633	random	s942	m245	-0.0614519	0.0854743	0.0240224	-2.55811	0.02	0.48	0.76	1
39788	random	s1000	m307	0.185374	-0.398327	-0.212953	-0.87049	0.02	0.02	0.34	1
39948	random	s1017	m307	0.188951	0.225071	0.414021	0.456379	0.02	0.66	0.46	1
40245	random	sex	m265	0.105347	-0.12925	-0.0239031	-4.40724	0.02	0.48	0.88	1
40506	post	s9	m140	-24.2565	95.7215	71.465	-0.339418	0.02	0.04	0.08	1
40856	post	s61	m208	0.00900062	-0.0998859	-0.0908853	-0.0990328	0.02	0	0	1
42206	post	s112	m143	-0.0715894	-0.3303	-0.40189	0.178132	0.02	0.2	0.14	1
42546	post	s121	m150	0.122265	-0.00690401	0.115361	1.05985	0.02	0.8	0.84	1
42558	post	s121	m108	-0.0832701	0.198631	0.115361	-0.721823	0.02	0.26	0.48	1
42833	post	s126	m312	0.0448588	-0.191289	-0.14643	-0.306349	0.02	0.2	0.34	1
44376	post	s290	m208	0.0146368	-0.0145384	9.84367e-05	148.693	0.02	0.78	0.96	1
45946	post	s509	m140	0.178198	0.966035	1.14423	0.155736	0.02	0.6	0.42	1
46820	post	s547	m289	0.0218682	0.128463	0.150332	0.145466	0.02	0.16	0.04	1
46866	post	s547	m150	-0.0408586	0.19119	0.150332	-0.27179	0.02	0.02	0.12	1
47940	post	s579	m289	-8.22376	19.912	11.6882	-0.703593	0.02	0.1	0.4	1
48864	post	s621	m225	0.403833	-6.32141	-5.91757	-0.068243	0.02	0.26	0.32	1
48876	post	s621	m248	-0.820266	-5.09731	-5.91757	0.138615	0.02	0.38	0.34	1
49356	post	s637	m248	1.70524	-4.05703	-2.35179	-0.725079	0.02	0.04	0.24	1
49380	post	s637	m289	0.874184	-3.22598	-2.35179	-0.37171	0.02	0.04	0.2	1
50303	post	s656	m220	0.0221977	0.0700142	0.0922119	0.240725	0.02	0.82	0.72	1
52024	post	s701	m136	-1.38003	-3.06002	-4.44005	0.310815	0.02	0.2	0.04	1
52143	post	s701	m115	0.261097	-4.70115	-4.44005	-0.0588049	0.02	0	0.02	1
52224	post	s705	m225	-0.0115623	-0.0129898	-0.0245521	0.47093	0.02	0.66	0.52	1
52303	post	s705	m115	-0.00408719	-0.0204649	-0.0245521	0.16647	0.02	0.72	0.66	1
52420	post	s710	m289	0.0925512	0.00961541	0.102167	0.905885	0.02	0.96	0.4	1
53836	post	s745	m248	-0.896322	-5.43909	-6.33541	0.141478	0.02	0	0	1
54781	post	s779	m216	-0.00909742	0.00479749	-0.00429994	2.11571	0.02	0.9	0.94	1
54796	post	s779	m248	-0.023726	0.0194261	-0.00429994	5.51777	0.02	0.54	0.9	1
54846	post	s779	m143	-0.0256159	0.0213159	-0.00429994	5.95726	0.02	0.52	0.84	1
56286	post	s827	m143	0.982894	1.19192	2.17482	0.451943	0.02	0.62	0.38	1
56703	post	s856	m220	1.67805	-4.98315	-3.3051	-0.507715	0.02	0.18	0.36	1
57125	post	s880	m81	0.190528	-0.364282	-0.173754	-1.09654	0.02	0.46	0.74	1
57550	post	s891	m309	0.0313046	-0.0169754	0.0143292	2.18468	0.02	0.72	0.62	1
58543	post	s930	m115	-0.015146	0.0774294	0.0622833	-0.243179	0.02	0.16	0.26	1
58770	post	s942	m199	-0.0389803	-0.0577956	-0.0967759	0.40279	0.02	0.88	0.78	1
59806	post	s999	m143	-0.158086	-0.468768	-0.626853	0.252189	0.02	0.2	0.06	1
125	fasting	s3	m112	8.79624	7.85935	16.6556	0.528125	0.04	0.72	0.28	1
150	fasting	s3	m204	-9.13081	25.7864	16.6556	-0.548213	0.04	0.18	0.36	1
309	fasting	s9	m233	1.64497	40.9224	42.5674	0.038644	0.04	0.12	0.12	1
630	fasting	s61	m204	-0.00602417	-0.0600425	-0.0660667	0.0911831	0.04	0.06	0.02	1
653	fasting	s88	m104	-0.0780152	-0.00603971	-0.0840549	0.928146	0.04	0.82	0.72	1
1288	fasting	s100	m93	0.3594	-0.947782	-0.588382	-0.610828	0.04	0.48	0.66	1
1467	fasting	s108	m142	-0.211837	-0.3919	-0.603736	0.350876	0.04	0.5	0.14	1
1749	fasting	s110	m233	0.00179044	-0.0144035	-0.012613	-0.141951	0.04	0.38	0.5	1
1838	fasting	s112	m252	0.0350986	-0.250281	-0.215182	-0.163111	0.04	0.36	0.42	1
2078	fasting	s118	m108	-0.030043	-0.0906645	-0.120708	0.248891	0.04	0.16	0.08	1
2325	fasting	s122	m265	0.351663	0.0380791	0.389742	0.902297	0.04	0.88	0.62	1
3067	fasting	s159	m142	0.354443	0.642347	0.99679	0.355584	0.04	0.52	0.2	1
3605	fasting	s206	m265	-0.0133579	0.00912356	-0.00423437	3.15465	0.04	0.84	0.68	1
4148	fasting	s290	m186	-0.0304122	-0.0602859	-0.0906981	0.335313	0.04	0.14	0.14	1
4187	fasting	s355	m142	-0.0138837	0.0380837	0.0242	-0.573705	0.04	0.46	0.48	1
4310	fasting	s355	m204	-0.00645202	0.030652	0.0242	-0.266612	0.04	0.44	0.54	1
4702	fasting	s447	m218	-0.247591	-0.271424	-0.519015	0.477041	0.04	0.7	0.38	1
4905	fasting	s474	m302	-0.716091	2.14438	1.42829	-0.501362	0.04	0.2	0.32	1
4973	fasting	s499	m104	-0.311499	-0.786462	-1.09796	0.283707	0.04	0.12	0.02	1
5388	fasting	s507	m307	-0.769874	0.317956	-0.451918	1.70357	0.04	0.7	0.48	1
5389	fasting	s507	m308	-0.743853	0.291934	-0.451918	1.64599	0.04	0.98	0.46	1
5524	fasting	s508	m264	1.50987	-3.08266	-1.57279	-0.959994	0.04	0.76	0.82	1
5890	fasting	s516	m249	-0.356247	3.81439	3.45815	-0.103017	0.04	0.08	0.1	1
6184	fasting	s534	m300	0.422844	0.128388	0.551232	0.76709	0.04	0.66	0.44	1
6205	fasting	s534	m112	0.300434	0.250798	0.551232	0.545023	0.04	0.76	0.58	1
6742	fasting	s552	m131	0.869556	-0.0373821	0.832173	1.04492	0.04	0.9	0.72	1
6964	fasting	s554	m264	-0.0258705	-0.070478	-0.0963485	0.26851	0.04	0.32	0.14	1
7142	fasting	s557	m294	-0.129696	0.282361	0.152665	-0.849549	0.04	0.38	0.62	1
8258	fasting	s607	m285	0.751701	-3.62883	-2.87713	-0.261268	0.04	0	0.04	1
8722	fasting	s629	m262	0.0801914	-0.212921	-0.13273	-0.604171	0.04	0.18	0.7	1
8726	fasting	s629	m266	0.0863777	-0.219107	-0.13273	-0.65078	0.04	0.18	0.36	1
8813	fasting	s636	m104	-0.373084	-2.70977	-3.08285	0.121019	0.04	0.1	0.04	1
8827	fasting	s636	m142	-0.497956	-2.5849	-3.08285	0.161524	0.04	0.06	0.06	1
8909	fasting	s636	m308	-0.429255	-2.6536	-3.08285	0.139239	0.04	0.1	0.04	1
8925	fasting	s636	m112	-0.776684	-2.30617	-3.08285	0.251936	0.04	0.14	0.02	1
9043	fasting	s637	m263	-0.421711	2.34005	1.91834	-0.219831	0.04	0.74	0.8	1
9147	fasting	s642	m142	-0.0156443	-0.0185629	-0.0342072	0.457339	0.04	0.78	0.54	1
9218	fasting	s642	m285	0.0146735	-0.0488807	-0.0342072	-0.428958	0.04	0.26	0.42	1
10093	fasting	s660	m104	-0.0149268	-0.0394197	-0.0543466	0.27466	0.04	0.16	0.12	1
10368	fasting	s661	m223	-0.103015	-0.14214	-0.245155	0.420205	0.04	0.56	0.28	1
10870	fasting	s679	m204	-0.0684158	0.218847	0.150431	-0.454797	0.04	0.2	0.32	1
11168	fasting	s689	m223	0.107529	-0.260123	-0.152593	-0.704678	0.04	0.06	0.32	1
11274	fasting	s691	m246	0.19397	-0.0968329	0.0971373	1.99687	0.04	0.84	0.92	1
11442	fasting	s696	m262	0.0572942	0.0393473	0.0966415	0.592853	0.04	0.98	0.8	1
11445	fasting	s696	m265	0.0648961	0.0317455	0.0966415	0.671513	0.04	0.86	0.72	1
11828	fasting	s701	m186	-0.889731	2.84953	1.9598	-0.45399	0.04	0.1	0.28	1
12228	fasting	s718	m237	0.679546	-0.759701	-0.0801551	-8.47789	0.04	0.62	0.78	1
12815	fasting	s735	m106	-0.719029	6.47572	5.75669	-0.124903	0.04	0.18	0.22	1
12930	fasting	s735	m249	-0.604772	6.36146	5.75669	-0.105056	0.04	0.18	0.24	1
12987	fasting	s738	m142	-1.3473	1.40015	0.0528434	-25.4962	0.04	0.62	0.94	1
13382	fasting	s741	m294	0.0388432	0.511766	0.550609	0.0705458	0.04	0.72	0.68	1
14928	fasting	s787	m194	0.440331	-1.5934	-1.15306	-0.381878	0.04	0.06	0.22	1
15146	fasting	s791	m305	1.25321	-0.674003	0.579208	2.16366	0.04	0.66	0.9	1
15965	fasting	s827	m112	-1.40987	4.12308	2.71321	-0.519633	0.04	0.2	0.42	1
16098	fasting	s831	m285	1.73789	-5.81558	-4.07769	-0.426195	0.04	0.24	0.36	1
16149	fasting	s831	m233	0.434256	-4.51195	-4.07769	-0.106496	0.04	0.32	0.48	1
16266	fasting	s834	m305	0.589661	-1.64456	-1.0549	-0.558972	0.04	0.26	0.42	1
16798	fasting	s866	m108	0.560189	-0.105426	0.454763	1.23183	0.04	0.9	0.7	1
17868	fasting	s921	m307	0.0591532	0.132985	0.192139	0.307867	0.04	0.12	0.06	1
17869	fasting	s921	m308	0.0545464	0.137592	0.192139	0.283891	0.04	0.1	0.04	1
18040	fasting	s928	m325	0.533418	12.2507	12.7841	0.0417251	0.04	0.24	0.18	1
18210	fasting	s930	m249	0.022548	-0.141861	-0.119313	-0.188982	0.04	0.02	0.04	1
18324	fasting	s931	m264	0.0625128	0.110176	0.172689	0.361996	0.04	0.8	0.72	1
18326	fasting	s931	m266	0.0575843	0.115105	0.172689	0.333456	0.04	0.76	0.76	1
18680	fasting	s944	m325	0.0438392	-0.480848	-0.437009	-0.100317	0.04	0.52	0.6	1
18988	fasting	s947	m307	-0.636554	1.21927	0.582716	-1.09239	0.04	0.38	0.48	1
18989	fasting	s947	m308	-0.524411	1.10713	0.582716	-0.899942	0.04	0.72	0.86	1
19509	fasting	s999	m233	0.029067	0.187159	0.216226	0.134429	0.04	0.92	0.8	1
19628	fasting	s1000	m307	0.235296	-0.176315	0.0589814	3.98933	0.04	0.74	0.7	1
19629	fasting	s1000	m308	0.258796	-0.199815	0.0589814	4.38776	0.04	0.58	0.96	1
19670	fasting	s1000	m204	-0.452127	0.511109	0.0589814	-7.6656	0.04	0.24	0.96	1
19952	fasting	s1103	m311	-0.00588702	0.00366273	-0.00222428	2.6467	0.04	0.62	0.9	1
20067	fasting	sex	m231	0.171924	-0.181254	-0.00933048	-18.426	0.04	0.56	0.92	1
20084	fasting	sex	m264	0.128802	-0.138132	-0.00933048	-13.8044	0.04	0.72	0.78	1
20120	fasting	sex	m325	-0.140194	0.130864	-0.00933048	15.0254	0.04	0.58	0.9	1
20150	fasting	sex	m204	-0.186633	0.177303	-0.00933048	20.0025	0.04	0.54	0.9	1
20158	fasting	sex	m108	-0.154266	0.144936	-0.00933048	16.5336	0.04	0.78	0.78	1
20242	random	s3	m262	8.03968	8.81422	16.8539	0.477022	0.04	0.36	0.02	1
20244	random	s3	m264	8.58843	8.26547	16.8539	0.509581	0.04	0.3	0.04	1
20309	random	s3	m233	0.856462	15.9974	16.8539	0.0508168	0.04	0.06	0.02	1
20329	random	s9	m95	-7.62593	40.4031	32.7771	-0.23266	0.04	0.08	0.26	1
20726	random	s61	m266	0.00985113	0.119069	0.12892	0.0764129	0.04	0.48	0.4	1
21033	random	s89	m245	0.0404472	0.0328308	0.073278	0.551969	0.04	0.62	0.2	1
21513	random	s100	m245	0.384248	-0.329656	0.0545919	7.03855	0.04	0.66	0.94	1
22313	random	s121	m245	0.0751197	0.00594613	0.0810658	0.926651	0.04	1	0.48	1
22484	random	s122	m264	0.291546	0.0772137	0.36876	0.790613	0.04	0.92	0.52	1
22485	random	s122	m265	0.283548	0.0852124	0.36876	0.768922	0.04	0.96	0.66	1
22804	random	s134	m264	-0.00671563	-0.00802166	-0.0147373	0.45569	0.04	0.38	0.1	1
22863	random	s134	m115	0.000345922	-0.0150832	-0.0147373	-0.0234726	0.04	0.14	0.18	1
23605	random	s200	m265	-0.0692472	-0.144124	-0.213371	0.324539	0.04	0.76	0.6	1
23765	random	s206	m265	-0.0108708	0.00655082	-0.00431997	2.5164	0.04	0.7	0.84	1
25709	random	s508	m308	2.32728	-11.9569	-9.62958	-0.24168	0.04	0	0	1
26340	random	s534	m289	-0.25218	-0.0862037	-0.338383	0.745248	0.04	0.66	0.34	1
26632	random	s547	m244	-0.0176743	0.01062	-0.00705439	2.50544	0.04	0.7	0.64	1
26793	random	s551	m245	0.656293	-0.176111	0.480183	1.36676	0.04	0.82	0.88	1
26980	random	s552	m289	-1.06542	-3.13445	-4.19987	0.253679	0.04	0.2	0.08	1
27126	random	s554	m266	-0.0220886	0.0129795	-0.00910913	2.42489	0.04	0.68	0.88	1
27309	random	s557	m308	0.113396	-0.125869	-0.0124731	-9.09122	0.04	0.16	0.94	1
27829	random	s579	m233	0.527228	-8.93084	-8.40361	-0.0627383	0.04	0.1	0.14	1
28629	random	s609	m233	0.133561	1.35688	1.49044	0.0896116	0.04	0.6	0.52	1
30166	random	s656	m266	0.0225198	-0.111959	-0.0894394	-0.251788	0.04	0	0.06	1
30324	random	s660	m264	0.00478414	0.0657614	0.0705456	0.0678162	0.04	0.62	0.54	1
31604	random	s696	m264	0.0563782	-0.052466	0.00391224	14.4107	0.04	0.84	0.96	1
32233	random	s710	m245	0.0346074	0.105821	0.140428	0.246442	0.04	0.38	0.1	1
32329	random	s718	m95	-0.390864	-4.52436	-4.91523	0.079521	0.04	0.3	0.2	1
32789	random	s720	m233	0.0147188	0.194265	0.208984	0.0704301	0.04	0.56	0.46	1
33743	random	s745	m115	-0.0714779	1.28652	1.21504	-0.0588274	0.04	0.24	0.3	1
34069	random	s756	m233	0.00203295	0.0183962	0.0204292	0.0995119	0.04	0.54	0.44	1
34569	random	s779	m95	0.00992942	-0.0261891	-0.0162597	-0.610677	0.04	0.22	0.36	1
34633	random	s779	m245	0.00974435	-0.026004	-0.0162597	-0.599296	0.04	0.3	0.58	1
34709	random	s779	m233	0.00256457	-0.0188243	-0.0162597	-0.157726	0.04	0.48	0.58	1
37583	random	s895	m115	-0.00918083	0.105252	0.0960713	-0.0955626	0.04	0.06	0.06	1
37833	random	s901	m245	0.0942986	0.13165	0.225949	0.417345	0.04	0.54	0.4	1
37909	random	s901	m233	0.0135163	0.212432	0.225949	0.0598201	0.04	0.4	0.38	1
38486	random	s931	m266	0.0494747	0.104117	0.153592	0.322118	0.04	0.46	0.1	1
39112	random	s947	m244	-0.38195	-0.479182	-0.861132	0.443544	0.04	0.52	0.3	1
39432	random	s998	m244	0.081906	-0.719142	-0.637236	-0.128533	0.04	0.06	0.06	1
39509	random	s998	m233	0.0482691	-0.685505	-0.637236	-0.0757476	0.04	0.12	0.12	1
39764	random	s1000	m264	0.112311	-0.325264	-0.212953	-0.527397	0.04	0.08	0.34	1
39766	random	s1000	m266	0.093586	-0.306539	-0.212953	-0.439467	0.04	0.12	0.32	1
39972	random	s1017	m178	-0.214088	0.628109	0.414021	-0.517093	0.04	0.18	0.46	1
40194	random	sex	m159	-0.0660369	0.0421337	-0.0239031	2.76269	0.04	0.92	0.7	1
40244	random	sex	m264	0.105557	-0.12946	-0.0239031	-4.41601	0.04	0.4	0.8	1
40472	post	s3	m177	-4.31045	-6.23499	-10.5454	0.40875	0.04	0.66	0.46	1
40480	post	s3	m251	-1.37804	-9.16739	-10.5454	0.130676	0.04	0.46	0.44	1
40520	post	s9	m175	-15.0274	86.4924	71.465	-0.210277	0.04	0.06	0.14	1
40824	post	s61	m136	0.0173048	-0.10819	-0.0908853	-0.190402	0.04	0.02	0.02	1
42065	post	s110	m238	-0.00504868	0.0768015	0.0717529	-0.070362	0.04	0.02	0.02	1
42080	post	s110	m251	-0.00220901	0.0739619	0.0717529	-0.0307863	0.04	0.14	0.14	1
42106	post	s112	m140	-0.0787547	-0.323135	-0.40189	0.195961	0.04	0.12	0.08	1
42366	post	s118	m143	-0.0256572	0.00215797	-0.0234992	1.09183	0.04	0.84	0.98	1
42744	post	s126	m136	-0.0864059	-0.0600243	-0.14643	0.590082	0.04	0.74	0.28	1
43036	post	s134	m317	0.00408937	-0.0247394	-0.02065	-0.198032	0.04	0.06	0.22	1
43116	post	s135	m248	0.0382621	0.288662	0.326924	0.117037	0.04	0.08	0.02	1
43998	post	s206	m108	0.00995292	0.00670652	0.0166594	0.597434	0.04	0.9	0.76	1
44076	post	s211	m248	0.159534	-0.127888	0.0316463	5.04116	0.04	0.72	0.7	1
44224	post	s212	m225	0.0664204	-0.516218	-0.449798	-0.147667	0.04	0.48	0.5	1
44626	post	s355	m150	0.0106857	-0.0258678	-0.0151821	-0.703839	0.04	0.68	0.84	1
44701	post	s403	m216	-0.288605	2.02408	1.73547	-0.166298	0.04	0.38	0.46	1
44876	post	s415	m248	0.299229	-0.609313	-0.310084	-0.964996	0.04	0.24	0.44	1
45380	post	s499	m289	-0.438223	1.43904	1.00081	-0.437867	0.04	0.66	0.68	1
45656	post	s507	m208	0.179568	-0.461859	-0.282291	-0.636111	0.04	0.4	0.64	1
45810	post	s508	m199	-1.8146	7.88949	6.07489	-0.298705	0.04	0.56	0.64	1
45918	post	s508	m108	-2.88517	8.96006	6.07489	-0.474935	0.04	0.5	0.56	1
46046	post	s509	m143	0.205469	0.938764	1.14423	0.179569	0.04	0.74	0.48	1
46720	post	s542	m251	-0.314682	-0.0514749	-0.366157	0.859419	0.04	0.86	0.58	1
46880	post	s547	m251	-0.00549795	0.15583	0.150332	-0.0365722	0.04	0.04	0.06	1
48005	post	s581	m81	10.7867	14.3007	25.0873	0.429965	0.04	0.72	0.5	1
48221	post	s584	m216	0.105267	-0.041712	0.0635553	1.65631	0.04	0.66	0.94	1
49021	post	s629	m216	0.202865	-0.598772	-0.395906	-0.512408	0.04	0	0.02	1
49276	post	s636	m317	0.267882	-0.214781	0.0531005	5.04481	0.04	0.84	0.88	1
49944	post	s654	m136	0.123289	0.0689092	0.192198	0.641469	0.04	0.68	0.32	1
50301	post	s656	m216	-0.0140722	0.106284	0.0922119	-0.152608	0.04	0.62	0.68	1
50746	post	s662	m140	-0.23297	1.753	1.52003	-0.153267	0.04	0.14	0.2	1
51666	post	s691	m150	-0.21827	0.058149	-0.160121	1.36316	0.04	0.86	0.84	1
51736	post	s696	m208	0.0363323	-0.125984	-0.0896519	-0.40526	0.04	0.86	0.92	1
51741	post	s696	m216	-0.0785084	-0.0111435	-0.0896519	0.875703	0.04	0.9	0.8	1
51903	post	s699	m220	1.68828	2.62039	4.30867	0.391833	0.04	0.62	0.42	1
51996	post	s699	m317	0.981853	3.32682	4.30867	0.227878	0.04	0.52	0.34	1
52546	post	s718	m230	-2.06625	8.52041	6.45415	-0.320143	0.04	0.22	0.24	1
52638	post	s718	m108	-1.04189	7.49605	6.45415	-0.16143	0.04	0.38	0.38	1
52664	post	s719	m136	0.138526	0.350766	0.489292	0.283115	0.04	0.26	0.08	1
52971	post	s732	m97	-0.00547921	0.0270663	0.0215871	-0.253818	0.04	0.16	0.18	1
53285	post	s738	m81	1.62405	-2.746	-1.12195	-1.44752	0.04	0.28	0.66	1
53700	post	s741	m289	0.101796	-0.327145	-0.225348	-0.451728	0.04	0.22	0.38	1
54141	post	s756	m216	-0.00582585	0.0127915	0.0069656	-0.836374	0.04	0.52	0.74	1
54226	post	s756	m150	-0.0262405	0.0332062	0.0069656	-3.76716	0.04	0.16	0.6	1
54266	post	s758	m140	-0.0211283	-0.00997365	-0.0311019	0.679324	0.04	0.7	0.44	1
54720	post	s768	m251	-0.0178711	-0.101469	-0.11934	0.149749	0.04	0.7	0.64	1
54830	post	s779	m309	0.0221282	-0.0264281	-0.00429994	-5.14617	0.04	0.32	0.78	1
55395	post	s791	m166	-0.713562	6.19931	5.48575	-0.130076	0.04	0.06	0.08	1
56325	post	s831	m81	-2.99954	-1.10481	-4.10436	0.730819	0.04	0.68	0.34	1
56986	post	s866	m140	-0.229597	1.04718	0.817587	-0.280823	0.04	0.32	0.5	1
58100	post	s921	m123	-0.0259213	-0.00911828	-0.0350396	0.739772	0.04	0.86	1	1
58156	post	s921	m248	-0.0710218	0.0359823	-0.0350396	2.0269	0.04	0.72	0.82	1
58558	post	s930	m108	-0.0329372	0.0952206	0.0622833	-0.528829	0.04	0.18	0.34	1
58716	post	s931	m317	-0.104613	0.55158	0.446967	-0.234052	0.04	0.22	0.58	1
59460	post	s948	m289	2.35081	3.34284	5.69365	0.412882	0.04	0.36	0.3	1
60050	post	s1017	m199	-0.311021	1.25228	0.941254	-0.330433	0.04	0.14	0.2	1
60152	post	s1017	m177	-0.218242	1.1595	0.941254	-0.231863	0.04	0.06	0.2	1
60384	post	sex	m225	-0.069301	-0.470158	-0.539459	0.128464	0.04	0.1	0.08	1
82	fasting	s3	m262	9.83568	6.81991	16.6556	0.590533	0.06	0.86	0.52	1
238	fasting	s9	m252	5.5809	36.9865	42.5674	0.131107	0.06	0.24	0.16	1
347	fasting	s30	m142	-0.013698	-0.0253093	-0.0390073	0.351164	0.06	0.7	0.36	1
537	fasting	s61	m209	0.00775802	-0.0738247	-0.0660667	-0.117427	0.06	0.14	0.14	1
562	fasting	s61	m262	0.0154717	-0.0815384	-0.0660667	-0.234183	0.06	0.02	0.04	1
566	fasting	s61	m266	0.0171311	-0.0831978	-0.0660667	-0.2593	0.06	0.12	0.12	1
667	fasting	s88	m142	-0.0882884	0.00423349	-0.0840549	1.05037	0.06	0.92	0.74	1
765	fasting	s88	m112	-0.0837004	-0.000354493	-0.0840549	0.995783	0.06	0.98	0.52	1
1189	fasting	s94	m241	1.51037	-4.0969	-2.58653	-0.583939	0.06	0	0	1
1998	fasting	s118	m252	0.0212122	-0.14192	-0.120708	-0.175732	0.06	0.12	0.14	1
2068	fasting	s118	m186	0.0324644	-0.153172	-0.120708	-0.268951	0.06	0.02	0.12	1
2478	fasting	s126	m252	0.0250265	-0.131913	-0.106887	-0.23414	0.06	0.2	0.3	1
2646	fasting	s134	m266	-0.00901665	0.0128336	0.00381696	-2.36226	0.06	0.72	0.98	1
2878	fasting	s135	m108	0.0416441	-0.0229848	0.0186593	2.23181	0.06	0.74	0.84	1
3442	fasting	s200	m262	-0.0900654	-0.522437	-0.612502	0.147045	0.06	0.12	0.12	1
3952	fasting	s212	m311	-0.143488	0.722049	0.578561	-0.248008	0.06	0.58	0.6	1
4063	fasting	s290	m220	0.00792798	-0.0986261	-0.0906981	-0.0874106	0.06	0.04	0.06	1
4086	fasting	s290	m266	-0.0210968	-0.0696013	-0.0906981	0.232604	0.06	0.16	0.12	1
4394	fasting	s403	m246	0.597539	-2.2789	-1.68136	-0.355391	0.06	0	0	1
4470	fasting	s403	m204	0.231317	-1.91268	-1.68136	-0.137577	0.06	0	0	1
4488	fasting	s415	m93	0.10304	-0.267368	-0.164327	-0.627044	0.06	0.34	0.5	1
4708	fasting	s447	m237	0.639208	-1.15822	-0.519015	-1.23158	0.06	0.14	0.36	1
4797	fasting	s447	m85	0.593801	-1.11282	-0.519015	-1.14409	0.06	0.06	0.36	1
4867	fasting	s474	m231	-0.538004	1.9663	1.42829	-0.376677	0.06	0.22	0.34	1
5128	fasting	s505	m93	0.274735	-1.40059	-1.12585	-0.244025	0.06	0.02	0.04	1
5457	fasting	s508	m114	0.636308	-2.2091	-1.57279	-0.404573	0.06	0.82	0.9	1
5467	fasting	s508	m142	2.99677	-4.56956	-1.57279	-1.90538	0.06	0.48	0.86	1
5507	fasting	s508	m231	2.56895	-4.14174	-1.57279	-1.63337	0.06	0.5	0.58	1
5526	fasting	s508	m266	1.73878	-3.31158	-1.57279	-1.10554	0.06	0.62	0.84	1
5570	fasting	s508	m249	3.18066	-4.75345	-1.57279	-2.02231	0.06	0.34	0.62	1
5708	fasting	s509	m307	-0.419784	-0.0296621	-0.449446	0.934003	0.06	0.9	0.52	1
5725	fasting	s509	m112	-0.179781	-0.269665	-0.449446	0.400006	0.06	0.62	0.5	1
5885	fasting	s516	m112	0.561249	2.8969	3.45815	0.162298	0.06	0.08	0.06	1
6346	fasting	s542	m305	1.38022	1.27785	2.65807	0.519257	0.06	0.52	0.08	1
6352	fasting	s542	m311	1.30694	1.35112	2.65807	0.49169	0.06	0.44	0.08	1
6612	fasting	s551	m201	-1.07386	2.21662	1.14275	-0.939717	0.06	0.48	0.66	1
6870	fasting	s552	m204	-0.535376	1.36755	0.832173	-0.643346	0.06	0.46	0.54	1
7302	fasting	s560	m294	0.0751047	-0.719465	-0.644361	-0.116557	0.06	0	0	1
7670	fasting	s579	m204	-3.42874	-2.27533	-5.70407	0.601104	0.06	0.74	0.46	1
7697	fasting	s581	m114	4.06331	-46.2076	-42.1443	-0.0964142	0.06	0.24	0.3	1
7754	fasting	s581	m246	4.28939	-46.4337	-42.1443	-0.101779	0.06	0.36	0.36	1
8128	fasting	s587	m223	-0.118603	0.143322	0.0247192	-4.79802	0.06	0.86	0.92	1
8347	fasting	s609	m142	-0.381215	-1.95324	-2.33445	0.1633	0.06	0.28	0.24	1
8546	fasting	s621	m230	0.9467	-3.30142	-2.35472	-0.402043	0.06	0.4	0.6	1
8610	fasting	s621	m249	-0.345127	-2.00959	-2.35472	0.146568	0.06	0.58	0.54	1
8688	fasting	s629	m194	0.14927	-0.281999	-0.13273	-1.12462	0.06	0.28	0.48	1
8898	fasting	s636	m285	0.458059	-3.54091	-3.08285	-0.148583	0.06	0.04	0.04	1
9502	fasting	s652	m218	0.0189034	-0.0143195	0.00458384	4.12391	0.06	0.78	0.86	1
9560	fasting	s652	m325	0.00924021	-0.00465636	0.00458384	2.01582	0.06	0.96	0.92	1
10165	fasting	s660	m265	0.00578243	-0.060129	-0.0543466	-0.106399	0.06	0	0.06	1
10520	fasting	s662	m325	0.128323	-0.609734	-0.481411	-0.266555	0.06	0.36	0.44	1
10932	fasting	s688	m201	-0.0628807	-0.322426	-0.385306	0.163197	0.06	0.62	0.54	1
10961	fasting	s688	m261	0.0825792	-0.467885	-0.385306	-0.214321	0.06	0.44	0.54	1
12234	fasting	s718	m246	-0.544	0.463845	-0.0801551	6.78684	0.06	0.96	0.88	1
12692	fasting	s732	m201	-0.00902245	0.0689467	0.0599242	-0.150564	0.06	0.36	0.42	1
13565	fasting	s745	m112	1.05375	0.804117	1.85787	0.567183	0.06	0.8	0.46	1
14013	fasting	s758	m276	0.00928473	0.00888069	0.0181654	0.511121	0.06	0.88	0.7	1
14018	fasting	s758	m285	0.0155626	0.00260278	0.0181654	0.856718	0.06	0.96	0.78	1
14502	fasting	s779	m294	0.00843118	-0.0530729	-0.0446417	-0.188863	0.06	0.14	0.18	1
14549	fasting	s779	m233	0.00268838	-0.0473301	-0.0446417	-0.0602213	0.06	0.12	0.18	1
14907	fasting	s787	m142	-0.338335	-0.81473	-1.15306	0.293422	0.06	0.28	0.12	1
15605	fasting	s797	m265	-0.04043	-0.0571207	-0.0975506	0.414451	0.06	0.5	0.24	1
15762	fasting	s826	m262	-1.14123	-0.0658491	-1.20708	0.945448	0.06	0.9	0.38	1
15765	fasting	s826	m265	-1.20643	-0.000655888	-1.20708	0.999457	0.06	0.94	0.3	1
15785	fasting	s826	m302	-1.01022	-0.196858	-1.20708	0.836914	0.06	0.98	0.44	1
15908	fasting	s827	m237	-0.988286	3.70149	2.71321	-0.36425	0.06	0.16	0.32	1
16234	fasting	s834	m246	-0.592238	-0.462664	-1.0549	0.561415	0.06	0.82	0.42	1
16425	fasting	s856	m302	1.5476	-6.53029	-4.98269	-0.310596	0.06	0.36	0.42	1
16477	fasting	s856	m85	1.66622	-6.64891	-4.98269	-0.334401	0.06	0.2	0.32	1
17085	fasting	s890	m112	-0.447569	-0.912162	-1.35973	0.32916	0.06	0.28	0.06	1
17405	fasting	s895	m112	0.0227637	-0.0847112	-0.0619475	-0.367467	0.06	0.3	0.5	1
17598	fasting	s900	m108	-0.325171	-0.911994	-1.23716	0.262835	0.06	0.2	0.04	1
17728	fasting	s901	m223	0.0545505	-0.0556058	-0.00105532	-51.6907	0.06	0.8	0.76	1
17885	fasting	s921	m112	0.0404042	0.151734	0.192139	0.210287	0.06	0.06	0.02	1
18322	fasting	s931	m262	0.0557964	0.116893	0.172689	0.323103	0.06	0.74	0.6	1
18737	fasting	s945	m114	0.257545	-1.47131	-1.21376	-0.212188	0.06	0.18	0.2	1
19097	fasting	s948	m209	-1.1283	6.79388	5.66559	-0.199149	0.06	0.24	0.42	1
19464	fasting	s999	m300	0.202174	0.0140514	0.216226	0.935015	0.06	0.96	0.72	1
19510	fasting	s999	m204	-0.1555	0.371726	0.216226	-0.719157	0.06	0.54	0.74	1
19606	fasting	s1000	m266	0.106177	-0.0471957	0.0589814	1.80018	0.06	0.98	0.8	1
19944	fasting	s1103	m300	-0.00630335	0.00407906	-0.00222428	2.83388	0.06	0.74	0.86	1
19988	fasting	s1103	m186	0.0108832	-0.0131075	-0.00222428	-4.89292	0.06	0.4	0.84	1
20013	fasting	sex	m104	0.115597	-0.124928	-0.00933048	-12.3892	0.06	0.68	0.96	1
20108	fasting	sex	m307	0.087579	-0.0969095	-0.00933048	-9.38633	0.06	0.62	0.94	1
20125	fasting	sex	m112	0.108559	-0.117889	-0.00933048	-11.6348	0.06	0.58	0.98	1
20130	fasting	sex	m249	0.133412	-0.142743	-0.00933048	-14.2986	0.06	0.52	0.86	1
20246	random	s3	m266	8.27002	8.58388	16.8539	0.490689	0.06	0.38	0.02	1
20722	random	s61	m262	0.00879002	0.12013	0.12892	0.0681822	0.06	0.52	0.42	1
21293	random	s94	m104	-0.290674	2.95636	2.66568	-0.109043	0.06	0.12	0.16	1
21951	random	s112	m155	0.0503532	-0.121793	-0.0714401	-0.70483	0.06	0.52	0.72	1
22069	random	s112	m233	0.0104405	-0.0818806	-0.0714401	-0.146143	0.06	0.42	0.46	1
22473	random	s122	m245	0.153695	0.215065	0.36876	0.416788	0.06	0.56	0.38	1
22802	random	s134	m262	-0.00629282	-0.00844447	-0.0147373	0.427	0.06	0.34	0.14	1
23788	random	s206	m307	-0.0118751	0.00755518	-0.00431997	2.7489	0.06	0.68	0.72	1
23789	random	s206	m308	-0.0113705	0.00705055	-0.00431997	2.63208	0.06	0.84	0.76	1
24100	random	s212	m289	0.0586127	-0.0956815	-0.0370688	-1.58119	0.06	0.82	0.94	1
24194	random	s290	m159	0.00738641	-0.0355944	-0.028208	-0.261855	0.06	0.78	0.88	1
25172	random	s499	m201	0.133952	-0.868853	-0.734901	-0.182273	0.06	0.04	0.12	1
25353	random	s505	m245	-0.24695	-0.538221	-0.785171	0.314518	0.06	0.16	0.06	1
25540	random	s507	m289	0.477391	-0.893522	-0.41613	-1.14722	0.06	0.12	0.48	1
25708	random	s508	m307	2.74914	-12.3787	-9.62958	-0.285489	0.06	0	0	1
25833	random	s509	m245	0.23083	0.209541	0.440372	0.524172	0.06	0.84	0.5	1
25868	random	s509	m307	-0.374851	0.815223	0.440372	-0.851215	0.06	0.04	0.24	1
27122	random	s554	m262	-0.020301	0.0111919	-0.00910913	2.22864	0.06	0.76	0.74	1
27714	random	s579	m159	2.34167	-10.7453	-8.40361	-0.27865	0.06	0.02	0.1	1
27940	random	s581	m289	9.18182	15.2272	24.4091	0.376164	0.06	0.64	0.58	1
28886	random	s629	m266	0.0705435	-0.00225383	0.0682897	1.033	0.06	0.98	0.62	1
29686	random	s652	m266	0.0342644	-0.00668505	0.0275794	1.24239	0.06	0.86	0.44	1
29942	random	s655	m131	-0.143617	0.204217	0.0605996	-2.36993	0.06	0.76	0.9	1
30162	random	s656	m262	0.019191	-0.10863	-0.0894394	-0.21457	0.06	0.04	0.16	1
30229	random	s656	m233	0.00618636	-0.0956257	-0.0894394	-0.0691682	0.06	0.04	0.06	1
30326	random	s660	m266	0.00477411	0.0657714	0.0705456	0.0676742	0.06	0.52	0.4	1
30390	random	s660	m204	-0.00629175	0.0768373	0.0705456	-0.089187	0.06	0.34	0.4	1
30413	random	s661	m104	-0.062817	0.137058	0.0742414	-0.846118	0.06	0.24	0.5	1
30422	random	s661	m131	-0.0560911	0.130333	0.0742414	-0.755523	0.06	0.34	0.58	1
30591	random	s662	m155	-0.148535	0.741039	0.592504	-0.25069	0.06	0.14	0.2	1
30869	random	s670	m233	-0.0824949	0.990302	0.907807	-0.0908727	0.06	0.12	0.24	1
31382	random	s691	m131	-0.0915147	-0.249595	-0.34111	0.268285	0.06	0.62	0.46	1
31551	random	s696	m155	-0.0310116	0.0349238	0.00391224	-7.92682	0.06	0.78	0.94	1
31593	random	s696	m245	-0.342771	0.346683	0.00391224	-87.615	0.06	0.12	0.9	1
31669	random	s696	m233	0.0203882	-0.016476	0.00391224	5.2114	0.06	0.9	0.96	1
32260	random	s710	m289	0.0465132	0.0939148	0.140428	0.331224	0.06	0.34	0.02	1
32469	random	s718	m233	0.13859	-5.05382	-4.91523	-0.028196	0.06	0.24	0.26	1
32489	random	s719	m95	-0.0863166	0.280335	0.194018	-0.444889	0.06	0.38	0.54	1
32949	random	s732	m233	0.00202057	0.0235195	0.0255401	0.0791138	0.06	0.54	0.46	1
33513	random	s741	m245	0.112409	0.215505	0.327915	0.342801	0.06	0.46	0.34	1
33540	random	s741	m289	0.0509633	0.276952	0.327915	0.155416	0.06	0.28	0.2	1
34953	random	s786	m245	-1.45584	1.39498	-0.0608595	23.9214	0.06	0.64	0.96	1
35753	random	s797	m245	0.034633	-0.0430989	-0.00846587	-4.0909	0.06	0.54	0.82	1
35940	random	s826	m289	1.12336	-1.84906	-0.725705	-1.54795	0.06	0	0.2	1
36165	random	s831	m81	-1.33531	1.94115	0.605834	-2.20409	0.06	0.66	0.98	1
36629	random	s856	m233	0.176838	-4.30017	-4.12333	-0.0428872	0.06	0.2	0.22	1
37589	random	s895	m233	0.00562608	0.0904452	0.0960713	0.0585614	0.06	0.08	0.08	1
38482	random	s931	m262	0.0469478	0.106644	0.153592	0.305666	0.06	0.5	0.24	1
38484	random	s931	m264	0.0507833	0.102809	0.153592	0.330638	0.06	0.32	0.12	1
38902	random	s945	m131	-0.0763191	-0.244964	-0.321283	0.237545	0.06	0.72	0.66	1
39062	random	s947	m131	0.2968	-1.15793	-0.861132	-0.344663	0.06	0.18	0.3	1
39148	random	s947	m307	-0.457663	-0.403469	-0.861132	0.531467	0.06	0.66	0.38	1
39300	random	s948	m289	1.34135	1.247	2.58834	0.518226	0.06	0.12	0	1
39332	random	s948	m178	-0.422939	3.01128	2.58834	-0.163402	0.06	0	0	1
39762	random	s1000	m262	0.100455	-0.313408	-0.212953	-0.471723	0.06	0.08	0.3	1
39765	random	s1000	m265	0.0938324	-0.306786	-0.212953	-0.440624	0.06	0.06	0.24	1
39829	random	s1000	m233	0.0238341	-0.236787	-0.212953	-0.111922	0.06	0.14	0.14	1
39989	random	s1017	m233	0.0289047	0.385117	0.414021	0.0698144	0.06	0.4	0.3	1
40590	post	s9	m309	-16.9384	88.4034	71.465	-0.237017	0.06	0.1	0.12	1
40666	post	s30	m140	0.00722435	0.00587689	0.0131012	0.551425	0.06	0.94	0.74	1
40701	post	s30	m216	-0.00957399	0.0226752	0.0131012	-0.73077	0.06	0.6	0.94	1
40800	post	s30	m251	-0.00281773	0.015919	0.0131012	-0.215074	0.06	0.62	0.7	1
42072	post	s110	m177	-0.00677206	0.0785249	0.0717529	-0.0943804	0.06	0.08	0.08	1
42400	post	s118	m251	-0.00683397	-0.0166653	-0.0234992	0.290817	0.06	0.78	0.7	1
43023	post	s134	m115	0.00108462	-0.0217347	-0.02065	-0.0525239	0.06	0.12	0.18	1
43680	post	s161	m251	-0.0439839	-0.723115	-0.767099	0.0573379	0.06	0.14	0.08	1
43806	post	s200	m143	-0.105554	-0.719776	-0.82533	0.127893	0.06	0.56	0.4	1
43866	post	s206	m140	0.0122065	0.00445299	0.0166594	0.732705	0.06	0.92	0.64	1
44100	post	s211	m289	0.175585	-0.143939	0.0316463	5.54837	0.06	0.48	0.82	1
44854	post	s415	m203	0.183551	-0.493635	-0.310084	-0.59194	0.06	0.2	0.48	1
44855	post	s415	m205	0.261584	-0.571667	-0.310084	-0.843591	0.06	0.18	0.36	1
45196	post	s474	m248	0.400604	1.03327	1.43387	0.279387	0.06	0.3	0.22	1
45336	post	s499	m208	0.207532	0.793282	1.00081	0.207363	0.06	0.78	0.72	1
45605	post	s507	m81	0.549536	-0.831827	-0.282291	-1.9467	0.06	0.3	0.48	1
45659	post	s507	m212	0.159035	-0.441325	-0.282291	-0.563372	0.06	0.6	0.74	1
45826	post	s508	m230	-3.51105	9.58593	6.07489	-0.577961	0.06	0.36	0.46	1
45925	post	s509	m81	0.197769	0.946464	1.14423	0.17284	0.06	0.66	0.5	1
46240	post	s516	m251	-0.0809945	-1.59784	-1.67884	0.0482444	0.06	0.46	0.42	1
46463	post	s534	m220	0.307694	-2.13369	-1.82599	-0.168508	0.06	0.04	0.04	1
46744	post	s547	m136	0.0230281	0.127303	0.150332	0.153182	0.06	0.14	0.1	1
47040	post	s551	m251	-0.198375	-2.85616	-3.05453	0.0649444	0.06	0.36	0.3	1
48061	post	s581	m216	-4.50257	29.5899	25.0873	-0.179476	0.06	0.42	0.54	1
48100	post	s581	m289	17.4061	7.68119	25.0873	0.693822	0.06	0.82	0.52	1
49186	post	s636	m230	0.536206	-0.483105	0.0531005	10.0979	0.06	0.38	0.82	1
49792	post	s652	m156	-0.0241347	0.0663558	0.0422211	-0.571625	0.06	0.24	0.5	1
49816	post	s652	m208	0.0120634	0.0301577	0.0422211	0.28572	0.06	0.7	0.54	1
49886	post	s652	m143	-0.0273406	0.0695618	0.0422211	-0.647558	0.06	0.28	0.5	1
49920	post	s652	m251	-0.00515057	0.0473717	0.0422211	-0.12199	0.06	0.54	0.56	1
50366	post	s656	m143	-0.0297913	0.122003	0.0922119	-0.323075	0.06	0.54	0.62	1
50866	post	s662	m150	-0.459204	1.97924	1.52003	-0.302102	0.06	0.04	0.18	1
51744	post	s696	m225	0.0882527	-0.177905	-0.0896519	-0.984394	0.06	0.68	0.9	1
51983	post	s699	m115	0.297496	4.01118	4.30867	0.0690457	0.06	0.62	0.62	1
52026	post	s701	m140	1.1655	-5.60555	-4.44005	-0.262496	0.06	0	0	1
52223	post	s705	m220	-0.0257057	0.00115364	-0.0245521	1.04699	0.06	0.98	0.78	1
52943	post	s720	m115	0.0284641	-0.663279	-0.634815	-0.0448384	0.06	0	0	1
53024	post	s732	m225	0.0104085	0.0111786	0.0215871	0.482163	0.06	0.76	0.4	1
53903	post	s745	m115	-0.174947	-6.16046	-6.33541	0.0276141	0.06	0	0	1
54156	post	s756	m248	-0.0150119	0.0219775	0.0069656	-2.15515	0.06	0.34	0.76	1
54340	post	s758	m289	-0.0359036	0.00480171	-0.0311019	1.15439	0.06	0.82	0.5	1
56005	post	s826	m81	0.975986	-2.04286	-1.06688	-0.914806	0.06	0.16	0.34	1
56396	post	s831	m248	-1.80707	-2.29729	-4.10436	0.440281	0.06	0.6	0.42	1
56430	post	s831	m309	-1.59349	-2.51087	-4.10436	0.388243	0.06	0.58	0.34	1
56900	post	s861	m289	0.0404212	-0.018201	0.0222202	1.81912	0.06	0.7	0.8	1
57380	post	s890	m289	1.17138	-0.964196	0.207185	5.65379	0.06	0.5	0.84	1
57592	post	s891	m177	0.00948312	0.00484606	0.0143292	0.661805	0.06	0.82	0.64	1
57656	post	s895	m208	-0.0195676	-0.0467804	-0.066348	0.294924	0.06	0.62	0.46	1
57906	post	s900	m150	0.577398	-0.714772	-0.137374	-4.2031	0.06	0.34	0.78	1
57918	post	s900	m108	-0.333491	0.196116	-0.137374	2.42761	0.06	0.82	0.92	1
58130	post	s921	m199	-0.0495646	0.0145251	-0.0350396	1.41453	0.06	0.94	0.64	1
58880	post	s942	m251	-0.0132585	-0.0835174	-0.0967759	0.137002	0.06	0.58	0.52	1
59116	post	s945	m248	-0.364409	-1.09624	-1.46065	0.249484	0.06	0.62	0.56	1
59200	post	s945	m251	-0.0506067	-1.41004	-1.46065	0.0346467	0.06	0.58	0.58	1
59256	post	s947	m208	0.287268	-0.690503	-0.403235	-0.71241	0.06	0.74	0.92	1
59416	post	s948	m208	0.654156	5.03949	5.69365	0.114892	0.06	0.14	0.14	1
59780	post	s999	m289	-0.229139	-0.397714	-0.626853	0.365539	0.06	0.18	0.06	1
60076	post	s1017	m248	-0.373687	1.31494	0.941254	-0.397009	0.06	0.06	0.1	1
60221	post	s1103	m216	-0.00328978	0.0255773	0.0222875	-0.147607	0.06	0.2	0.24	1
60351	post	sex	m155	0.0964799	-0.635939	-0.539459	-0.178846	0.06	0.04	0.04	1
84	fasting	s3	m264	10.9175	5.73812	16.6556	0.655484	0.08	0.72	0.3	1
85	fasting	s3	m265	10.1329	6.52271	16.6556	0.608377	0.08	0.66	0.3	1
429	fasting	s30	m308	-0.0112581	-0.0277492	-0.0390073	0.288616	0.08	0.44	0.38	1
565	fasting	s61	m265	0.0148783	-0.0809451	-0.0660667	-0.225202	0.08	0.04	0.06	1
724	fasting	s88	m264	-0.0789302	-0.00512469	-0.0840549	0.939032	0.08	1	0.62	1
745	fasting	s88	m302	0.0602473	-0.144302	-0.0840549	-0.716761	0.08	0.44	0.76	1
1147	fasting	s94	m142	-0.616134	-1.97039	-2.58653	0.238209	0.08	0.04	0	1
1278	fasting	s94	m108	-0.366916	-2.21961	-2.58653	0.141857	0.08	0.04	0.02	1
1508	fasting	s108	m237	-0.1404	-0.463336	-0.603736	0.232552	0.08	0.3	0.22	1
1817	fasting	s112	m209	0.0460328	-0.261215	-0.215182	-0.213925	0.08	0.56	0.56	1
2173	fasting	s121	m276	-0.229112	0.590365	0.361253	-0.634216	0.08	0.04	0.18	1
2257	fasting	s122	m114	-0.127771	0.517513	0.389742	-0.327834	0.08	0.42	0.6	1
2308	fasting	s122	m237	-0.250535	0.640278	0.389742	-0.642823	0.08	0.3	0.5	1
2322	fasting	s122	m262	0.341304	0.0484388	0.389742	0.875716	0.08	0.92	0.52	1
2642	fasting	s134	m262	-0.00835424	0.0121712	0.00381696	-2.18872	0.08	0.72	0.96	1
2645	fasting	s134	m265	-0.00883711	0.0126541	0.00381696	-2.31522	0.08	0.74	0.92	1
2782	fasting	s135	m218	-0.0330506	0.0517099	0.0186593	-1.77127	0.08	0.52	0.74	1
3142	fasting	s159	m294	-0.128223	1.12501	0.99679	-0.128636	0.08	0.26	0.3	1
3358	fasting	s161	m108	-0.140516	0.385755	0.245239	-0.572976	0.08	0.48	0.68	1
3488	fasting	s200	m223	-0.21283	-0.399672	-0.612502	0.347476	0.08	0.12	0.06	1
3629	fasting	s206	m308	-0.0161364	0.011902	-0.00423437	3.81081	0.08	0.34	0.86	1
3670	fasting	s206	m204	0.0100281	-0.0142624	-0.00423437	-2.36825	0.08	0.42	0.86	1
4084	fasting	s290	m264	-0.0228057	-0.0678924	-0.0906981	0.251446	0.08	0.16	0.14	1
4127	fasting	s290	m191	0.00386624	-0.0945643	-0.0906981	-0.0426276	0.08	0.06	0.08	1
4228	fasting	s355	m237	0.0193611	0.00483892	0.0242	0.800045	0.08	1	0.44	1
4585	fasting	s415	m302	-0.318827	0.1545	-0.164327	1.94019	0.08	0.92	0.4	1
4738	fasting	s447	m285	0.2287	-0.747715	-0.519015	-0.440643	0.08	0.16	0.3	1
4742	fasting	s447	m294	0.0988705	-0.617885	-0.519015	-0.190497	0.08	0.16	0.28	1
4817	fasting	s474	m114	0.13557	1.29272	1.42829	0.0949173	0.08	0.3	0.26	1
5012	fasting	s499	m201	-0.215015	-0.882946	-1.09796	0.195832	0.08	0	0	1
5361	fasting	s507	m261	-0.802134	0.350215	-0.451918	1.77495	0.08	0.98	0.38	1
5506	fasting	s508	m230	3.27769	-4.85048	-1.57279	-2.084	0.08	0.5	0.8	1
5947	fasting	s528	m142	-0.0134148	-0.0270845	-0.0404993	0.331236	0.08	0.4	0.18	1
5982	fasting	s528	m218	0.015678	-0.0561773	-0.0404993	-0.387118	0.08	0.04	0.18	1
6048	fasting	s528	m223	0.0176549	-0.0581542	-0.0404993	-0.435932	0.08	0.02	0.1	1
6325	fasting	s542	m265	2.26129	0.396772	2.65807	0.850729	0.08	0.82	0.14	1
6550	fasting	s547	m204	0.012396	0.0631785	0.0755745	0.164023	0.08	0.38	0.26	1
6627	fasting	s551	m231	-0.904983	2.04774	1.14275	-0.791933	0.08	0.68	0.9	1
6920	fasting	s554	m175	0.0284193	-0.124768	-0.0963485	-0.294964	0.08	0	0.1	1
7327	fasting	s560	m191	0.0186541	-0.663015	-0.644361	-0.0289497	0.08	0	0.02	1
7572	fasting	s579	m201	-2.74555	-2.95852	-5.70407	0.481332	0.08	0.8	0.58	1
7773	fasting	s581	m276	6.49956	-48.6438	-42.1443	-0.154222	0.08	0.26	0.32	1
7897	fasting	s584	m209	-0.350674	0.300651	-0.0500229	7.01027	0.08	0.44	0.8	1
7942	fasting	s584	m294	0.127925	-0.177948	-0.0500229	-2.55733	0.08	0.72	0.94	1
8208	fasting	s607	m194	2.78093	-5.65805	-2.87713	-0.966565	0.08	0	0.1	1
8310	fasting	s607	m204	-1.02952	-1.8476	-2.87713	0.357831	0.08	0.12	0.08	1
8578	fasting	s621	m285	0.58742	-2.94214	-2.35472	-0.249465	0.08	0.44	0.52	1
8667	fasting	s629	m142	-0.0880823	-0.0446472	-0.13273	0.663623	0.08	0.82	0.44	1
8788	fasting	s629	m186	-0.126446	-0.00628398	-0.13273	0.952656	0.08	0.82	0.54	1
8908	fasting	s636	m307	-0.360528	-2.72233	-3.08285	0.116946	0.08	0.08	0.04	1
9065	fasting	s637	m302	-0.665562	2.5839	1.91834	-0.346947	0.08	0.64	0.8	1
9114	fasting	s637	m127	-0.7022	2.62054	1.91834	-0.366046	0.08	0.74	0.84	1
9133	fasting	s642	m104	-0.0132772	-0.0209301	-0.0342072	0.388139	0.08	0.68	0.48	1
9297	fasting	s648	m114	-0.163317	-0.0661921	-0.229509	0.711592	0.08	0.92	0.92	1
9858	fasting	s655	m285	0.225488	-0.526507	-0.301019	-0.749085	0.08	0.36	0.5	1
10005	fasting	s656	m265	0.0223338	-0.0625166	-0.0401828	-0.555805	0.08	0.16	0.4	1
10045	fasting	s656	m112	0.0561502	-0.096333	-0.0401828	-1.39737	0.08	0.16	0.42	1
10074	fasting	s656	m127	0.0167039	-0.0568868	-0.0401828	-0.415698	0.08	0.3	0.44	1
10077	fasting	s656	m85	-0.0272018	-0.0129811	-0.0401828	0.67695	0.08	0.8	0.28	1
10162	fasting	s660	m262	0.00608747	-0.060434	-0.0543466	-0.112012	0.08	0.02	0.14	1
10208	fasting	s660	m223	-0.00757173	-0.0467748	-0.0543466	0.139323	0.08	0.1	0.06	1
10627	fasting	s670	m231	-0.285592	0.230267	-0.0553251	5.16208	0.08	0.9	0.86	1
10628	fasting	s670	m237	-0.159804	0.104479	-0.0553251	2.88845	0.08	0.84	0.7	1
10665	fasting	s670	m302	-0.186274	0.130949	-0.0553251	3.3669	0.08	0.98	0.86	1
10688	fasting	s670	m223	-0.185691	0.130366	-0.0553251	3.35636	0.08	1	0.76	1
10738	fasting	s679	m121	-0.0666569	0.217088	0.150431	-0.443105	0.08	0.26	0.44	1
10758	fasting	s679	m170	-0.0613147	0.211746	0.150431	-0.407592	0.08	0.36	0.46	1
11038	fasting	s688	m108	-0.0693579	-0.315948	-0.385306	0.180007	0.08	0.58	0.48	1
11222	fasting	s691	m131	-0.143035	0.240173	0.0971373	-1.47251	0.08	0.94	1	1
11301	fasting	s691	m291	-0.397781	0.494918	0.0971373	-4.09504	0.08	0.6	0.72	1
11572	fasting	s699	m201	-1.6437	-0.972753	-2.61645	0.628217	0.08	0.8	0.5	1
11748	fasting	s701	m237	-0.965408	2.92521	1.9598	-0.492605	0.08	0.3	0.58	1
11924	fasting	s705	m264	0.0172688	-0.0404568	-0.023188	-0.744727	0.08	0.56	0.72	1
12227	fasting	s718	m231	1.78299	-1.86315	-0.0801551	-22.2443	0.08	0.62	0.88	1
12507	fasting	s720	m142	0.315089	-0.229613	0.0854756	3.6863	0.08	0.2	0.8	1
12662	fasting	s732	m131	-0.00633112	0.0662553	0.0599242	-0.105652	0.08	0.32	0.36	1
12919	fasting	s735	m324	-1.68346	7.44015	5.75669	-0.292436	0.08	0.12	0.22	1
13069	fasting	s738	m308	-1.15236	1.2052	0.0528434	-21.807	0.08	0.8	0.88	1
13438	fasting	s741	m108	-0.0418727	0.592482	0.550609	-0.076048	0.08	0.54	0.54	1
13588	fasting	s745	m186	0.52679	1.33108	1.85787	0.283545	0.08	0.66	0.5	1
13834	fasting	s756	m246	0.00811005	-0.0036086	0.00450146	1.80165	0.08	0.8	0.98	1
13987	fasting	s758	m231	0.0404782	-0.0223128	0.0181654	2.22831	0.08	0.6	0.78	1
14184	fasting	s765	m300	0.035645	0.023732	0.059377	0.600316	0.08	0.66	0.22	1
14346	fasting	s768	m305	0.068654	-0.0266785	0.0419754	1.63557	0.08	0.8	0.86	1
14413	fasting	s779	m104	0.0215053	-0.066147	-0.0446417	-0.481731	0.08	0	0.12	1
14427	fasting	s779	m142	0.0224676	-0.0671093	-0.0446417	-0.503287	0.08	0.14	0.38	1
14520	fasting	s779	m325	0.00581565	-0.0504574	-0.0446417	-0.130274	0.08	0.22	0.36	1
14527	fasting	s779	m191	0.00461908	-0.0492608	-0.0446417	-0.10347	0.08	0.18	0.18	1
14893	fasting	s787	m104	-0.341239	-0.811826	-1.15306	0.295941	0.08	0.24	0.14	1
15198	fasting	s791	m108	1.38168	-0.802468	0.579208	2.38546	0.08	0.78	0.86	1
15468	fasting	s793	m307	-0.167196	-0.0268005	-0.193997	0.861851	0.08	0.86	0.54	1
15469	fasting	s793	m308	-0.165894	-0.0281027	-0.193997	0.855138	0.08	0.92	0.7	1
15838	fasting	s826	m108	-0.575541	-0.631542	-1.20708	0.476803	0.08	0.7	0.4	1
15907	fasting	s827	m231	-0.785881	3.49909	2.71321	-0.28965	0.08	0.2	0.3	1
15944	fasting	s827	m300	-0.880373	3.59358	2.71321	-0.324477	0.08	0.24	0.34	1
16102	fasting	s831	m294	1.35869	-5.43638	-4.07769	-0.3332	0.08	0.22	0.32	1
16110	fasting	s831	m309	1.09962	-5.17731	-4.07769	-0.269667	0.08	0.28	0.42	1
16150	fasting	s831	m204	-1.57616	-2.50153	-4.07769	0.386532	0.08	0.68	0.42	1
16280	fasting	s834	m325	-0.46211	-0.592792	-1.0549	0.438059	0.08	0.82	0.54	1
16745	fasting	s866	m302	-0.475882	0.930644	0.454763	-1.04644	0.08	0.36	0.7	1
16808	fasting	s880	m93	-0.102672	1.0045	0.901831	-0.113848	0.08	0.16	0.2	1
16874	fasting	s880	m246	0.179581	0.722251	0.901831	0.199129	0.08	0.44	0.32	1
17147	fasting	s891	m142	0.0171209	-0.0672581	-0.0501373	-0.341479	0.08	0.08	0.08	1
17526	fasting	s900	m266	0.237931	-1.4751	-1.23716	-0.19232	0.08	0.02	0.04	1
17549	fasting	s900	m308	0.302287	-1.53945	-1.23716	-0.244338	0.08	0.04	0.12	1
17565	fasting	s900	m112	0.595201	-1.83237	-1.23716	-0.481101	0.08	0.02	0.08	1
17937	fasting	s928	m114	0.849289	11.9348	12.7841	0.0664332	0.08	0.16	0.1	1
18257	fasting	s931	m114	-0.0272539	0.199943	0.172689	-0.157821	0.08	0.7	0.7	1
18325	fasting	s931	m265	0.0553187	0.11737	0.172689	0.320337	0.08	0.78	0.78	1
18398	fasting	s931	m108	0.117166	0.0555231	0.172689	0.67848	0.08	0.9	0.78	1
18902	fasting	s947	m131	0.376252	0.206465	0.582716	0.645686	0.08	0.82	0.68	1
19053	fasting	s948	m104	1.23004	4.43554	5.66559	0.217108	0.08	0.56	0.56	1
19067	fasting	s948	m142	1.30278	4.36281	5.66559	0.229946	0.08	0.5	0.48	1
19138	fasting	s948	m285	0.634351	5.03123	5.66559	0.111966	0.08	0.48	0.48	1
19466	fasting	s999	m305	0.182144	0.0340816	0.216226	0.84238	0.08	0.9	0.7	1
19577	fasting	s1000	m209	0.111157	-0.0521759	0.0589814	1.88462	0.08	0.88	0.94	1
19602	fasting	s1000	m262	0.115835	-0.0568538	0.0589814	1.96393	0.08	0.98	0.76	1
19605	fasting	s1000	m265	0.111971	-0.0529897	0.0589814	1.89841	0.08	0.66	0.92	1
19754	fasting	s1017	m246	0.167017	2.0501	2.21712	0.0753306	0.08	0.02	0	1
19938	fasting	s1103	m285	0.00417474	-0.00639903	-0.00222428	-1.87689	0.08	0.52	0.78	1
19960	fasting	s1103	m325	0.00303545	-0.00525973	-0.00222428	-1.36469	0.08	0.74	0.94	1
20229	random	s3	m241	-2.08886	18.9428	16.8539	-0.123939	0.08	0.02	0.02	1
20588	random	s30	m307	-0.00903945	-0.0045683	-0.0136078	0.664287	0.08	0.94	0.68	1
20724	random	s61	m264	0.00942657	0.119493	0.12892	0.0731197	0.08	0.46	0.3	1
20800	random	s61	m251	-0.000792509	0.129712	0.12892	-0.00614731	0.08	0.52	0.52	1
20886	random	s88	m266	-0.0620453	-0.0124284	-0.0744737	0.833117	0.08	0.98	0.6	1
21192	random	s90	m244	-0.129926	0.0517914	-0.0781346	1.66285	0.08	0.9	0.9	1
21909	random	s110	m233	0.00160574	0.0261459	0.0277516	0.057861	0.08	0.12	0.1	1
22251	random	s121	m97	-0.167537	0.248603	0.0810658	-2.06668	0.08	0.14	0.42	1
22302	random	s121	m218	-0.0876272	0.168693	0.0810658	-1.08094	0.08	0.28	0.58	1
22806	random	s134	m266	-0.00693693	-0.00780035	-0.0147373	0.470706	0.08	0.34	0.14	1
23752	random	s206	m244	0.00372778	-0.00804775	-0.00431997	-0.862917	0.08	0.36	0.48	1
23762	random	s206	m262	-0.0103253	0.00600531	-0.00431997	2.39013	0.08	0.78	0.78	1
23766	random	s206	m266	-0.0107738	0.00645383	-0.00431997	2.49395	0.08	0.84	0.7	1
23870	random	s211	m151	-0.0800881	0.175144	0.0950554	-0.842541	0.08	0.36	0.54	1
23940	random	s211	m289	0.0919534	0.00310203	0.0950554	0.967366	0.08	0.9	0.56	1
24242	random	s290	m262	-0.0186698	-0.00953817	-0.028208	0.661863	0.08	0.82	0.62	1
25220	random	s499	m289	-0.194843	-0.540057	-0.734901	0.265129	0.08	0.16	0.12	1
25730	random	s508	m249	1.19038	-10.82	-9.62958	-0.123617	0.08	0	0.02	1
25842	random	s509	m262	-0.286195	0.726567	0.440372	-0.649895	0.08	0.14	0.38	1
26389	random	s534	m233	0.0754617	-0.413845	-0.338383	-0.223007	0.08	0.34	0.54	1
26485	random	s542	m265	1.85201	0.133542	1.98555	0.932743	0.08	0.78	0.1	1
26754	random	s551	m159	0.638967	-0.158785	0.480183	1.33068	0.08	0.96	0.8	1
26831	random	s551	m310	0.263804	0.216378	0.480183	0.549384	0.08	0.88	0.82	1
27125	random	s554	m265	-0.0206689	0.0115597	-0.00910913	2.26903	0.08	0.74	0.82	1
27191	random	s554	m297	-0.00887632	-0.000232804	-0.00910913	0.974443	0.08	1	0.84	1
27669	random	s577	m233	0.0148722	0.13289	0.147762	0.10065	0.08	0.38	0.32	1
27780	random	s579	m289	-3.45104	-4.95257	-8.40361	0.410661	0.08	0.4	0.14	1
28223	random	s587	m220	-0.025684	-0.0829425	-0.108627	0.236443	0.08	0.56	0.42	1
28882	random	s629	m262	0.0641695	0.00412019	0.0682897	0.939666	0.08	0.92	0.84	1
29281	random	s642	m67	-0.000841018	0.0274101	0.0265691	-0.031654	0.08	0.52	0.52	1
30180	random	s656	m289	-0.0289544	-0.0604849	-0.0894394	0.323733	0.08	0.34	0.22	1
30267	random	s660	m142	-0.0064144	0.07696	0.0705456	-0.0909256	0.08	0.36	0.44	1
30322	random	s660	m262	0.00458617	0.0659594	0.0705456	0.0650101	0.08	0.52	0.44	1
30325	random	s660	m265	0.00426954	0.066276	0.0705456	0.0605218	0.08	0.56	0.5	1
30582	random	s662	m131	-0.0533494	0.645854	0.592504	-0.0900405	0.08	0.18	0.2	1
31983	random	s701	m115	0.0641741	1.44662	1.51079	0.0424771	0.08	0.4	0.36	1
32838	random	s732	m170	0.00432624	0.0212138	0.0255401	0.16939	0.08	0.56	0.44	1
33229	random	s738	m308	-0.848261	3.00018	2.15192	-0.394188	0.08	0.24	0.5	1
34162	random	s758	m262	0.0091394	-0.0278753	-0.0187359	-0.487802	0.08	0.32	0.52	1
35417	random	s792	m209	0.0936791	-0.388002	-0.294323	-0.318287	0.08	0.32	0.38	1
36309	random	s831	m233	0.412124	0.193709	0.605834	0.68026	0.08	0.98	0.94	1
36645	random	s861	m81	0.0147903	-0.0260985	-0.0113082	-1.30792	0.08	0.56	0.7	1
36801	random	s866	m67	-0.0168305	0.484874	0.468044	-0.0359593	0.08	0.58	0.66	1
37129	random	s890	m95	0.496151	-0.718741	-0.22259	-2.22899	0.08	0.56	0.76	1
37353	random	s891	m245	0.0242441	-0.0461453	-0.0219012	-1.10698	0.08	0.1	0.28	1
37686	random	s900	m266	0.192022	-0.425921	-0.233898	-0.820966	0.08	0.76	0.98	1
37782	random	s901	m131	-0.0477971	0.273746	0.225949	-0.21154	0.08	0.22	0.34	1
38485	random	s931	m265	0.0450777	0.108514	0.153592	0.29349	0.08	0.5	0.24	1
39189	random	s947	m233	0.0802526	-0.941384	-0.861132	-0.0931944	0.08	0.22	0.22	1
39391	random	s998	m155	0.115543	-0.752779	-0.637236	-0.181319	0.08	0.14	0.16	1
39620	random	s999	m289	-0.135122	-0.0301276	-0.16525	0.817685	0.08	0.94	0.54	1
40031	random	s1103	m155	-0.00308686	0.00928563	0.00619877	-0.49798	0.08	0.22	0.5	1
40664	post	s30	m136	0.0161532	-0.00305192	0.0131012	1.23295	0.08	0.94	0.8	1
41925	post	s110	m81	0.00526871	0.0664842	0.0717529	0.0734285	0.08	0.14	0.14	1
42111	post	s112	m155	0.0708606	-0.47275	-0.40189	-0.176318	0.08	0.12	0.14	1
42240	post	s112	m251	-0.0123913	-0.389498	-0.40189	0.0308326	0.08	0.16	0.16	1
42295	post	s118	m205	-0.0123731	-0.0111262	-0.0234992	0.52653	0.08	0.9	0.74	1
42543	post	s121	m115	0.0161008	0.09926	0.115361	0.139569	0.08	0.68	0.62	1
42614	post	s122	m203	0.11133	0.876697	0.988026	0.112679	0.08	0.8	0.72	1
42616	post	s122	m208	0.0974313	0.890595	0.988026	0.098612	0.08	0.62	0.62	1
42885	post	s134	m81	-0.0047426	-0.0159074	-0.02065	0.229665	0.08	0.3	0.16	1
42993	post	s134	m312	0.0052586	-0.0259086	-0.02065	-0.254653	0.08	0.12	0.16	1
43096	post	s135	m208	0.0170262	0.309898	0.326924	0.0520802	0.08	0.04	0	1
43166	post	s135	m143	0.0419292	0.284995	0.326924	0.128254	0.08	0.02	0.02	1
43819	post	s200	m77	0.0188899	-0.844219	-0.82533	-0.0228877	0.08	0.46	0.46	1
43896	post	s206	m208	0.0113913	0.00526818	0.0166594	0.683772	0.08	0.96	0.66	1
44466	post	s290	m150	-0.020897	0.0209955	9.84367e-05	-212.289	0.08	0.94	0.8	1
44640	post	s355	m251	-0.00142499	-0.0137571	-0.0151821	0.0938602	0.08	0.94	0.88	1
44785	post	s403	m238	-0.489016	2.22449	1.73547	-0.281777	0.08	0.22	0.34	1
44850	post	s415	m199	0.273913	-0.583997	-0.310084	-0.883353	0.08	0.12	0.34	1
45246	post	s474	m143	0.604046	0.829825	1.43387	0.421269	0.08	0.46	0.24	1
45344	post	s499	m225	0.231282	0.769532	1.00081	0.231094	0.08	0.76	0.68	1
45466	post	s505	m140	-0.286384	-0.80467	-1.09105	0.262484	0.08	0.14	0.1	1
45700	post	s507	m289	0.825343	-1.10763	-0.282291	-2.92373	0.08	0.3	0.66	1
45763	post	s508	m72	-2.03069	8.10558	6.07489	-0.334277	0.08	0.34	0.44	1
45860	post	s508	m289	-2.3748	8.44969	6.07489	-0.390921	0.08	0.38	0.56	1
45981	post	s509	m216	0.195379	0.948854	1.14423	0.170751	0.08	0.64	0.32	1
46085	post	s516	m81	-0.581216	-1.09762	-1.67884	0.346202	0.08	0.78	0.52	1
46190	post	s516	m309	-0.339612	-1.33923	-1.67884	0.20229	0.08	0.54	0.5	1
46914	post	s551	m159	0.895837	-3.95037	-3.05453	-0.293281	0.08	0.2	0.32	1
46936	post	s551	m208	0.850691	-3.90522	-3.05453	-0.278501	0.08	0.14	0.28	1
47200	post	s552	m251	-0.218154	-8.92879	-9.14694	0.02385	0.08	0	0	1
47520	post	s557	m251	-0.0213389	-0.102117	-0.123455	0.172847	0.08	0.56	0.54	1
47612	post	s560	m275	0.0349414	-0.40096	-0.366019	-0.0954632	0.08	0.14	0.24	1
48011	post	s581	m97	-4.74664	29.834	25.0873	-0.189205	0.08	0.26	0.36	1
48021	post	s581	m129	-5.075	30.1623	25.0873	-0.202293	0.08	0.3	0.46	1
48859	post	s621	m212	0.364124	-6.2817	-5.91757	-0.0615326	0.08	0.24	0.3	1
48960	post	s621	m251	-0.111803	-5.80577	-5.91757	0.0188934	0.08	0.28	0.26	1
48965	post	s629	m81	0.0800585	-0.475965	-0.395906	-0.202216	0.08	0	0.02	1
49014	post	s629	m203	0.150996	-0.546903	-0.395906	-0.381394	0.08	0	0	1
49029	post	s629	m241	0.181244	-0.57715	-0.395906	-0.457795	0.08	0	0.02	1
49496	post	s642	m208	0.00618401	0.00184929	0.0080333	0.769797	0.08	0.98	0.86	1
49566	post	s642	m143	0.0321085	-0.0240752	0.0080333	3.99692	0.08	0.46	0.98	1
50193	post	s655	m312	0.21649	-0.193453	0.0230365	9.39767	0.08	0.74	0.9	1
50275	post	s656	m166	-0.0248084	0.11702	0.0922119	-0.269037	0.08	0.58	0.68	1
50290	post	s656	m199	-0.0294142	0.121626	0.0922119	-0.318985	0.08	0.7	0.74	1
50332	post	s656	m275	-0.039356	0.131568	0.0922119	-0.4268	0.08	0.8	0.86	1
50383	post	s656	m115	0.00394848	0.0882634	0.0922119	0.0428197	0.08	0.7	0.7	1
50416	post	s660	m109	-0.00368192	-0.00286777	-0.00654969	0.562151	0.08	0.94	0.92	1
50494	post	s660	m278	0.0139426	-0.0204923	-0.00654969	-2.12874	0.08	0.86	0.92	1
50691	post	s661	m73	0.0603525	0.0164967	0.0768492	0.785336	0.08	0.94	0.82	1
50731	post	s662	m97	-0.0727125	1.59274	1.52003	-0.0478362	0.08	0.22	0.28	1
51254	post	s688	m203	0.0505698	0.279085	0.329655	0.153402	0.08	0.9	0.86	1
51454	post	s689	m278	-0.0373733	0.449838	0.412465	-0.0906098	0.08	0.18	0.2	1
51494	post	s689	m236	-0.0417167	0.454181	0.412465	-0.10114	0.08	0.08	0.1	1
51706	post	s696	m140	0.0422653	-0.131917	-0.0896519	-0.471438	0.08	0.64	0.82	1
51739	post	s696	m212	0.06828	-0.157932	-0.0896519	-0.761613	0.08	0.74	0.94	1
51896	post	s699	m208	1.33427	2.9744	4.30867	0.309672	0.08	0.6	0.54	1
52146	post	s701	m150	-1.3676	-3.07245	-4.44005	0.308016	0.08	0.1	0.04	1
52850	post	s720	m199	-0.0680878	-0.566727	-0.634815	0.107256	0.08	0	0	1
52956	post	s720	m317	0.0583591	-0.693174	-0.634815	-0.0919308	0.08	0	0	1
54405	post	s765	m81	0.0225316	-0.0274674	-0.00493581	-4.56492	0.08	0.7	0.92	1
54476	post	s765	m248	-0.0263825	0.0214467	-0.00493581	5.34513	0.08	0.66	0.92	1
54916	post	s782	m167	0.00950182	-0.0594293	-0.0499274	-0.190313	0.08	0.14	0.18	1
54972	post	s782	m275	0.00349227	-0.0534197	-0.0499274	-0.0699468	0.08	0.16	0.22	1
55916	post	s797	m248	0.0602183	0.108804	0.169022	0.356275	0.08	0.46	0.22	1
56026	post	s826	m140	1.32882	-2.3957	-1.06688	-1.24553	0.08	0.08	0.36	1
56355	post	s831	m166	-0.828524	-3.27583	-4.10436	0.201865	0.08	0.74	0.64	1
56480	post	s831	m251	-0.484267	-3.62009	-4.10436	0.117989	0.08	0.56	0.5	1
56863	post	s861	m220	-0.0376819	0.0599021	0.0222202	-1.69584	0.08	0.36	0.68	1
56876	post	s861	m248	0.0269923	-0.00477213	0.0222202	1.21477	0.08	0.98	0.52	1
57356	post	s890	m248	0.909876	-0.702691	0.207185	4.39161	0.08	0.76	0.82	1
58143	post	s921	m220	0.0359573	-0.0709969	-0.0350396	-1.02619	0.08	0.52	0.7	1
58299	post	s928	m212	0.436374	2.24277	2.67914	0.162878	0.08	0.74	0.7	1
58400	post	s928	m251	-0.459881	3.13902	2.67914	-0.171652	0.08	0.48	0.56	1
58830	post	s942	m309	-0.0722573	-0.0245186	-0.0967759	0.746646	0.08	0.96	0.68	1
58941	post	s944	m216	-0.141646	-0.31387	-0.455515	0.310957	0.08	0.86	0.7	1
59101	post	s945	m216	-0.311932	-1.14872	-1.46065	0.213557	0.08	0.5	0.46	1
59343	post	s947	m115	0.0838738	-0.487108	-0.403235	-0.208002	0.08	0.66	0.7	1
59744	post	s999	m225	0.098366	-0.725219	-0.626853	-0.15692	0.08	0.02	0.06	1
60409	post	sex	m272	0.188308	-0.727767	-0.539459	-0.349069	0.08	0.02	0.04	1
60414	post	sex	m278	0.0687043	-0.608163	-0.539459	-0.127358	0.08	0.02	0.04	1
60446	post	sex	m143	-0.0997091	-0.43975	-0.539459	0.184832	0.08	0.1	0.08	1
109	fasting	s3	m308	10.9697	5.68592	16.6556	0.658618	0.1	0.72	0.3	1
186	fasting	s9	m140	-13.9652	56.5326	42.5674	-0.328074	0.1	0.1	0.14	1
272	fasting	s9	m311	11.1833	31.3841	42.5674	0.262721	0.1	0.24	0.18	1
318	fasting	s9	m108	12.3903	30.1771	42.5674	0.291075	0.1	0.54	0.28	1
418	fasting	s30	m285	-0.00870869	-0.0302986	-0.0390073	0.223258	0.1	0.46	0.42	1
564	fasting	s61	m264	0.0168768	-0.0829435	-0.0660667	-0.255451	0.1	0.12	0.14	1
588	fasting	s61	m307	0.0155863	-0.081653	-0.0660667	-0.235917	0.1	0.02	0.1	1
817	fasting	s89	m114	-0.0507464	-0.0357963	-0.0865426	0.586374	0.1	0.76	0.52	1
1017	fasting	s90	m209	0.116839	-0.724751	-0.607912	-0.192198	0.1	0.2	0.32	1
1034	fasting	s90	m246	0.239724	-0.847636	-0.607912	-0.394339	0.1	0.16	0.24	1
1218	fasting	s94	m285	0.359532	-2.94606	-2.58653	-0.139002	0.1	0	0.02	1
1545	fasting	s108	m302	-0.254009	-0.349727	-0.603736	0.420729	0.1	0.38	0.12	1
1598	fasting	s108	m108	-0.149116	-0.45462	-0.603736	0.246989	0.1	0.14	0.08	1
1766	fasting	s112	m82	0.0350398	-0.250222	-0.215182	-0.162838	0.1	0.54	0.56	1
1862	fasting	s112	m294	0.0470286	-0.262211	-0.215182	-0.218552	0.1	0.56	0.62	1
2119	fasting	s121	m172	-0.348346	0.709599	0.361253	-0.964272	0.1	0.1	0.34	1
2178	fasting	s121	m285	0.0717568	0.289496	0.361253	0.198633	0.1	0.6	0.46	1
2200	fasting	s121	m325	-0.427798	0.789051	0.361253	-1.18421	0.1	0.02	0.28	1
2207	fasting	s121	m191	-0.31501	0.676263	0.361253	-0.871993	0.1	0.14	0.38	1
2326	fasting	s122	m266	0.326544	0.0631979	0.389742	0.837847	0.1	0.82	0.8	1
2737	fasting	s135	m114	-0.0323968	0.0510561	0.0186593	-1.73623	0.1	0.5	0.88	1
2918	fasting	s145	m170	-0.0302327	0.131121	0.100888	-0.299665	0.1	0.2	0.28	1
2954	fasting	s145	m246	-0.0401319	0.14102	0.100888	-0.397786	0.1	0.32	0.5	1
3462	fasting	s200	m294	0.0782697	-0.690772	-0.612502	-0.127787	0.1	0.1	0.08	1
3603	fasting	s206	m263	-0.0061966	0.00196224	-0.00423437	1.46341	0.1	0.82	0.86	1
3606	fasting	s206	m266	-0.0125554	0.00832105	-0.00423437	2.96512	0.1	0.56	0.88	1
3678	fasting	s206	m108	0.0113282	-0.0155625	-0.00423437	-2.67529	0.1	0.36	0.8	1
3737	fasting	s211	m209	-0.180148	0.609436	0.429288	-0.419644	0.1	0.04	0.12	1
3746	fasting	s211	m230	-0.132517	0.561804	0.429288	-0.308689	0.1	0.12	0.24	1
3761	fasting	s211	m261	-0.0956873	0.524975	0.429288	-0.222898	0.1	0.06	0.14	1
3946	fasting	s212	m305	-0.11396	0.692521	0.578561	-0.196972	0.1	0.44	0.52	1
4402	fasting	s403	m262	0.458148	-2.13951	-1.68136	-0.272487	0.1	0	0	1
4507	fasting	s415	m142	-0.136626	-0.0277016	-0.164327	0.831424	0.1	0.92	0.46	1
4600	fasting	s415	m325	-0.271505	0.107178	-0.164327	1.65222	0.1	0.8	0.42	1
5270	fasting	s505	m204	-0.149373	-0.976478	-1.12585	0.132675	0.1	0.16	0.06	1
5385	fasting	s507	m302	-0.318587	-0.133331	-0.451918	0.704967	0.1	0.84	0.52	1
5453	fasting	s508	m104	3.05464	-4.62743	-1.57279	-1.94218	0.1	0.66	0.92	1
5538	fasting	s508	m285	1.72704	-3.29983	-1.57279	-1.09807	0.1	0.56	0.7	1
5549	fasting	s508	m308	3.00326	-4.57605	-1.57279	-1.90951	0.1	0.54	0.8	1
5705	fasting	s509	m302	-0.20047	-0.248976	-0.449446	0.446038	0.1	0.6	0.48	1
5933	fasting	s528	m104	-0.0118261	-0.0286732	-0.0404993	0.292007	0.1	0.28	0.1	1
6022	fasting	s528	m294	0.00845298	-0.0489523	-0.0404993	-0.208719	0.1	0.06	0.1	1
6228	fasting	s534	m186	0.278008	0.273224	0.551232	0.504339	0.1	0.62	0.4	1
6229	fasting	s534	m233	0.0709542	0.480278	0.551232	0.128719	0.1	0.5	0.46	1
6344	fasting	s542	m300	1.3351	1.32297	2.65807	0.502282	0.1	0.46	0.1	1
6505	fasting	s547	m302	-0.0316573	0.107232	0.0755745	-0.418889	0.1	0.1	0.16	1
6643	fasting	s551	m263	-0.934527	2.07728	1.14275	-0.817786	0.1	0.42	0.58	1
6826	fasting	s552	m305	0.553931	0.278242	0.832173	0.665644	0.1	0.94	0.74	1
6893	fasting	s554	m104	-0.0236014	-0.0727471	-0.0963485	0.244959	0.1	0.22	0.16	1
7328	fasting	s560	m223	-0.110129	-0.534232	-0.644361	0.170912	0.1	0.02	0.02	1
7389	fasting	s577	m148	-0.061214	0.124506	0.063292	-0.967167	0.1	0.48	0.7	1
7674	fasting	s579	m127	1.47117	-7.17524	-5.70407	-0.257915	0.1	0.48	0.62	1
7965	fasting	s584	m112	-0.159709	0.109687	-0.0500229	3.19273	0.1	0.78	0.86	1
8337	fasting	s609	m114	0.297638	-2.63209	-2.33445	-0.127498	0.1	0.18	0.26	1
8561	fasting	s621	m261	0.35204	-2.70676	-2.35472	-0.149504	0.1	0.5	0.52	1
9026	fasting	s637	m230	-0.76311	2.68145	1.91834	-0.397797	0.1	0.58	0.72	1
9198	fasting	s642	m252	-0.00790211	-0.0263051	-0.0342072	0.231007	0.1	0.5	0.4	1
9570	fasting	s652	m249	-0.0375705	0.0421543	0.00458384	-8.19628	0.1	0.52	0.94	1
9589	fasting	s652	m233	0.00429007	0.000293773	0.00458384	0.935911	0.1	0.98	0.86	1
9698	fasting	s654	m285	-0.156012	0.293549	0.137536	-1.13434	0.1	0.6	0.72	1
9909	fasting	s655	m233	0.0628983	-0.363917	-0.301019	-0.208952	0.1	0.68	0.76	1
10002	fasting	s656	m262	0.0222629	-0.0624457	-0.0401828	-0.554039	0.1	0.2	0.54	1
10006	fasting	s656	m266	0.0255666	-0.0657495	-0.0401828	-0.636258	0.1	0.1	0.44	1
10069	fasting	s656	m233	0.00611653	-0.0462994	-0.0401828	-0.152217	0.1	0.22	0.32	1
10200	fasting	s660	m325	-0.00550112	-0.0488454	-0.0543466	0.101223	0.1	0.12	0.06	1
10238	fasting	s660	m108	0.0124263	-0.0667729	-0.0543466	-0.228649	0.1	0.04	0.14	1
10622	fasting	s670	m218	-0.282345	0.22702	-0.0553251	5.10339	0.1	0.98	0.86	1
10626	fasting	s670	m230	-0.174605	0.11928	-0.0553251	3.15598	0.1	0.86	0.96	1
10737	fasting	s679	m114	0.0241608	0.126271	0.150431	0.16061	0.1	0.42	0.32	1
10801	fasting	s679	m261	0.0655032	0.0849282	0.150431	0.435436	0.1	0.66	0.42	1
10909	fasting	s688	m148	0.0657514	-0.451058	-0.385306	-0.170647	0.1	0.68	0.76	1
10954	fasting	s688	m246	-0.0995856	-0.285721	-0.385306	0.258458	0.1	0.58	0.48	1
11328	fasting	s691	m223	-0.2224	0.319538	0.0971373	-2.28955	0.1	0.96	1	1
11426	fasting	s696	m230	-0.0758018	0.172443	0.0966415	-0.78436	0.1	0.56	0.68	1
11434	fasting	s696	m246	0.143814	-0.0471723	0.0966415	1.48812	0.1	0.96	0.7	1
11480	fasting	s696	m325	0.102433	-0.00579168	0.0966415	1.05993	0.1	0.96	0.8	1
11509	fasting	s696	m233	0.0204297	0.0762118	0.0966415	0.211397	0.1	0.7	0.58	1
11702	fasting	s701	m131	-0.470466	2.43027	1.9598	-0.240058	0.1	0.38	0.48	1
12068	fasting	s710	m237	-0.0649795	-0.0902555	-0.155235	0.418588	0.1	0.62	0.48	1
12125	fasting	s710	m112	-0.0497838	-0.105451	-0.155235	0.320699	0.1	0.46	0.44	1
12285	fasting	s718	m112	1.71316	-1.79332	-0.0801551	-21.3731	0.1	0.66	0.82	1
12309	fasting	s718	m233	0.135086	-0.215241	-0.0801551	-1.68531	0.1	0.74	0.76	1
12582	fasting	s720	m294	0.0342233	0.0512524	0.0854756	0.400386	0.1	0.78	0.68	1
12868	fasting	s735	m237	-0.619994	6.37669	5.75669	-0.1077	0.1	0.22	0.24	1
12918	fasting	s735	m323	-1.61149	7.36818	5.75669	-0.279933	0.1	0.18	0.22	1
13198	fasting	s740	m252	0.508435	9.51493	10.0234	0.050725	0.1	0.2	0.18	1
13453	fasting	s745	m104	-0.560507	2.41838	1.85787	-0.301693	0.1	0.54	0.64	1
13728	fasting	s750	m223	-0.814835	4.02153	3.2067	-0.254104	0.1	0.48	0.56	1
13758	fasting	s750	m108	-0.851053	4.05775	3.2067	-0.265399	0.1	0.26	0.36	1
13888	fasting	s756	m223	0.0103759	-0.00587447	0.00450146	2.30502	0.1	0.96	0.9	1
14360	fasting	s768	m325	0.0292366	0.0127389	0.0419754	0.696516	0.1	0.92	0.76	1
14462	fasting	s779	m218	0.0112008	-0.0558426	-0.0446417	-0.250905	0.1	0.14	0.24	1
14481	fasting	s779	m261	0.0208462	-0.065488	-0.0446417	-0.466968	0.1	0.1	0.26	1
14505	fasting	s779	m302	0.0188334	-0.0634751	-0.0446417	-0.421878	0.1	0.16	0.32	1
14709	fasting	s782	m233	0.00150585	-0.000911224	0.000594622	2.53244	0.1	0.86	0.94	1
14737	fasting	s786	m114	0.551781	10.5264	11.0782	0.049808	0.1	0.02	0	1
14788	fasting	s786	m237	1.05718	10.021	11.0782	0.0954288	0.1	0	0	1
14848	fasting	s786	m223	2.49757	8.58059	11.0782	0.22545	0.1	0.06	0	1
15114	fasting	s791	m246	0.716366	-0.137158	0.579208	1.2368	0.1	0.92	0.94	1
15144	fasting	s791	m300	1.17641	-0.5972	0.579208	2.03106	0.1	0.7	1	1
15268	fasting	s792	m237	-0.176445	1.70166	1.52521	-0.115685	0.1	0.2	0.26	1
15606	fasting	s797	m266	-0.0380639	-0.0594867	-0.0975506	0.390197	0.1	0.48	0.24	1
15837	fasting	s826	m85	-0.390357	-0.816725	-1.20708	0.323389	0.1	0.48	0.32	1
15952	fasting	s827	m311	-0.880658	3.59387	2.71321	-0.324582	0.1	0.18	0.28	1
16013	fasting	s831	m104	-1.08948	-2.98822	-4.07769	0.26718	0.1	0.5	0.36	1
16264	fasting	s834	m300	0.601948	-1.65685	-1.0549	-0.57062	0.1	0.52	0.78	1
16310	fasting	s834	m204	-0.533758	-0.521144	-1.0549	0.505979	0.1	0.68	0.54	1
16377	fasting	s856	m209	1.14041	-6.1231	-4.98269	-0.228874	0.1	0.28	0.32	1
16418	fasting	s856	m285	1.12054	-6.10323	-4.98269	-0.224886	0.1	0.26	0.26	1
16546	fasting	s861	m230	-0.023818	-0.0191943	-0.0430123	0.553748	0.1	0.82	0.34	1
16630	fasting	s861	m204	0.039174	-0.0821863	-0.0430123	-0.910763	0.1	0.06	0.36	1
16862	fasting	s880	m218	0.214928	0.686904	0.901831	0.238324	0.1	0.44	0.28	1
17072	fasting	s890	m311	-0.383718	-0.976014	-1.35973	0.282201	0.1	0.26	0.08	1
17492	fasting	s900	m201	-0.194175	-1.04299	-1.23716	0.156952	0.1	0.12	0.08	1
17514	fasting	s900	m246	-0.100564	-1.1366	-1.23716	0.0812856	0.1	0.16	0.04	1
17880	fasting	s921	m325	0.0109484	0.18119	0.192139	0.0569819	0.1	0.06	0.04	1
18068	fasting	s928	m186	1.90566	10.8784	12.7841	0.149065	0.1	0.32	0.22	1
18577	fasting	s944	m114	0.117892	-0.554901	-0.437009	-0.26977	0.1	0.36	0.38	1
18789	fasting	s945	m241	-0.32465	-0.889111	-1.21376	0.267474	0.1	0.34	0.3	1
19034	fasting	s947	m127	0.162534	0.420183	0.582716	0.278924	0.1	0.84	0.68	1
19106	fasting	s948	m230	-1.97166	7.63724	5.66559	-0.348006	0.1	0.42	0.42	1
19190	fasting	s948	m204	1.86867	3.79692	5.66559	0.329828	0.1	0.56	0.44	1
19625	fasting	s1000	m302	0.101766	-0.0427846	0.0589814	1.72539	0.1	0.86	0.66	1
19805	fasting	s1017	m112	0.325578	1.89154	2.21712	0.146847	0.1	0	0	1
19945	fasting	s1103	m302	0.00903206	-0.0112563	-0.00222428	-4.06066	0.1	0.32	0.78	1
19967	fasting	s1103	m191	0.0018505	-0.00407479	-0.00222428	-0.831955	0.1	0.72	0.84	1
19990	fasting	s1103	m204	0.00399478	-0.00621907	-0.00222428	-1.79599	0.1	0.68	1	1
20027	fasting	sex	m142	0.114237	-0.123567	-0.00933048	-12.2434	0.1	0.64	0.96	1
20086	fasting	sex	m266	0.127281	-0.136611	-0.00933048	-13.6414	0.1	0.46	0.88	1
20245	random	s3	m265	7.9962	8.8577	16.8539	0.474442	0.1	0.24	0.02	1
20268	random	s3	m307	7.11176	9.74214	16.8539	0.421965	0.1	0.34	0.04	1
20346	random	s9	m140	-10.3604	43.1376	32.7771	-0.316087	0.1	0.14	0.28	1
20725	random	s61	m265	0.00848063	0.120439	0.12892	0.0657823	0.1	0.62	0.48	1
20749	random	s61	m308	0.00665694	0.122263	0.12892	0.0516363	0.1	0.4	0.38	1
21045	random	s89	m265	0.0225569	0.0507211	0.073278	0.307826	0.1	0.4	0.2	1
21269	random	s90	m233	0.0334353	-0.11157	-0.0781346	-0.42792	0.1	0.92	0.92	1
21319	random	s94	m172	-2.13117	4.79685	2.66568	-0.799484	0.1	0	0.08	1
21992	random	s112	m244	-0.025533	-0.0459071	-0.0714401	0.357404	0.1	0.6	0.56	1
22229	random	s118	m233	0.00461502	-0.109745	-0.10513	-0.0438984	0.1	0.08	0.12	1
22409	random	s122	m95	0.101778	0.266982	0.36876	0.276	0.1	0.76	0.62	1
22582	random	s126	m131	-0.0247091	0.022572	-0.00213717	11.5616	0.1	0.88	1	1
22805	random	s134	m265	-0.00644942	-0.00828786	-0.0147373	0.437626	0.1	0.44	0.14	1
23049	random	s145	m95	0.0486359	-0.0473786	0.00125727	38.6837	0.1	0.84	0.94	1
23349	random	s159	m233	0.0434664	-0.105828	-0.0623615	-0.697008	0.1	0.66	0.74	1
23706	random	s206	m140	0.00545592	-0.00977589	-0.00431997	-1.26295	0.1	0.62	0.62	1
23764	random	s206	m264	-0.0103563	0.00603633	-0.00431997	2.39731	0.1	0.86	0.64	1
24244	random	s290	m264	-0.0200929	-0.0081151	-0.028208	0.712312	0.1	0.82	0.58	1
24588	random	s403	m307	0.946726	-1.49402	-0.547291	-1.72984	0.1	0.48	0.58	1
24783	random	s415	m115	0.006323	0.159831	0.166154	0.0380551	0.1	0.76	0.7	1
24911	random	s447	m310	-0.0839495	-0.771107	-0.855056	0.0981801	0.1	0.24	0.16	1
25154	random	s499	m159	0.162624	-0.897525	-0.734901	-0.221287	0.1	0	0.02	1
25666	random	s508	m230	1.45098	-11.0806	-9.62958	-0.15068	0.1	0.02	0.04	1
25765	random	s509	m81	0.0809196	0.359452	0.440372	0.183753	0.1	0.4	0.26	1
25860	random	s509	m289	0.214162	0.22621	0.440372	0.48632	0.1	0.6	0.38	1
26052	random	s516	m178	-0.258398	0.518994	0.260597	-0.991561	0.1	0.4	0.66	1
26772	random	s551	m201	0.534451	-0.0542687	0.480183	1.11302	0.1	0.86	0.98	1
26869	random	s551	m233	0.114289	0.365894	0.480183	0.238011	0.1	0.9	0.98	1
26902	random	s552	m131	0.702355	-4.90223	-4.19987	-0.167233	0.1	0.04	0.04	1
27349	random	s557	m233	0.0146356	-0.0271088	-0.0124731	-1.17337	0.1	0.72	0.86	1
28639	random	s609	m224	-0.393093	1.88353	1.49044	-0.263743	0.1	0.56	0.64	1
28699	random	s621	m212	0.202698	-2.90915	-2.70645	-0.0748947	0.1	0.34	0.38	1
28799	random	s621	m224	0.163133	-2.86958	-2.70645	-0.0602756	0.1	0.22	0.24	1
28809	random	s629	m95	0.0447092	0.0235805	0.0682897	0.654699	0.1	0.98	0.76	1
28831	random	s629	m155	0.047097	0.0211926	0.0682897	0.689666	0.1	0.98	0.72	1
28885	random	s629	m265	0.0614607	0.00682895	0.0682897	0.9	0.1	1	0.76	1
29068	random	s636	m307	-0.299349	0.699695	0.400346	-0.747724	0.1	0.82	0.94	1
29252	random	s637	m178	0.879813	-2.99013	-2.11032	-0.416909	0.1	0.08	0.18	1
29709	random	s652	m308	0.0269092	0.000670181	0.0275794	0.9757	0.1	0.86	0.32	1
30164	random	s656	m264	0.0228113	-0.112251	-0.0894394	-0.255048	0.1	0.02	0.12	1
30571	random	s662	m97	0.0406005	0.551904	0.592504	0.0685235	0.1	0.36	0.3	1
30586	random	s662	m140	-0.0972661	0.68977	0.592504	-0.164161	0.1	0.1	0.14	1
30733	random	s670	m104	-0.082227	0.990034	0.907807	-0.0905775	0.1	0.06	0.08	1
30932	random	s679	m201	0.0257628	0.113421	0.139184	0.185099	0.1	0.5	0.32	1
31211	random	s689	m97	0.0101675	0.0198334	0.030001	0.338907	0.1	0.9	0.84	1
31273	random	s689	m245	0.0475841	-0.0175831	0.030001	1.58608	0.1	0.98	0.82	1
32064	random	s705	m225	-0.00550306	0.0434235	0.0379204	-0.145121	0.1	0.62	0.68	1
32303	random	s710	m115	0.0021264	0.138302	0.140428	0.0151422	0.1	0.14	0.08	1
32811	random	s732	m97	0.00320623	0.0223338	0.0255401	0.125537	0.1	0.68	0.62	1
33682	random	s745	m262	0.449929	0.765116	1.21504	0.370298	0.1	0.68	0.4	1
34229	random	s758	m233	0.00472271	-0.0234586	-0.0187359	-0.252068	0.1	0.28	0.32	1
34587	random	s779	m142	0.00628162	-0.0225413	-0.0162597	-0.386331	0.1	0.3	0.46	1
35519	random	s792	m224	-0.107025	-0.187298	-0.294323	0.363632	0.1	0.5	0.3	1
35589	random	s793	m241	0.0585077	-0.322094	-0.263587	-0.221968	0.1	0.08	0.18	1
35762	random	s797	m262	-0.0329204	0.0244546	-0.00846587	3.8886	0.1	0.86	0.82	1
35839	random	s797	m224	0.0136455	-0.0221114	-0.00846587	-1.61182	0.1	0.76	0.94	1
35913	random	s826	m245	1.00996	-1.73567	-0.725705	-1.3917	0.1	0.08	0.14	1
36740	random	s861	m289	0.0240222	-0.0353304	-0.0113082	-2.12431	0.1	0.48	0.8	1
37228	random	s890	m307	-0.412319	0.189729	-0.22259	1.85237	0.1	0.9	0.74	1
37352	random	s891	m244	-0.013064	-0.00883718	-0.0219012	0.596498	0.1	0.86	0.5	1
38671	random	s942	m310	-0.105858	0.12988	0.0240224	-4.40662	0.1	0.44	0.72	1
38709	random	s942	m233	0.00649562	0.0175268	0.0240224	0.270398	0.1	0.98	0.72	1
39257	random	s948	m209	-0.683249	3.27159	2.58834	-0.263971	0.1	0	0	1
39273	random	s948	m245	1.49443	1.09391	2.58834	0.57737	0.1	0.28	0	1
39447	random	s998	m268	0.221739	-0.858975	-0.637236	-0.347971	0.1	0.1	0.12	1
39669	random	s999	m233	0.0298485	-0.195098	-0.16525	-0.180626	0.1	0.54	0.62	1
39901	random	s1017	m216	0.0399605	0.374061	0.414021	0.0965179	0.1	0.5	0.4	1
40260	random	sex	m289	-0.0559988	0.0320957	-0.0239031	2.34274	0.1	0.9	0.82	1
40374	post	s3	m203	4.18667	-14.7321	-10.5454	-0.397012	0.1	0.32	0.42	1
40603	post	s9	m328	-9.68699	81.152	71.465	-0.135549	0.1	0.02	0.08	1
40629	post	s9	m233	-1.47729	72.9423	71.465	-0.0206715	0.1	0.18	0.18	1
40640	post	s9	m251	-1.88124	73.3462	71.465	-0.0263239	0.1	0.18	0.18	1
40864	post	s61	m225	0.00991737	-0.100803	-0.0908853	-0.10912	0.1	0.02	0.02	1
40958	post	s61	m108	-0.0111427	-0.0797426	-0.0908853	0.122602	0.1	0.02	0	1
40960	post	s61	m251	-0.00218204	-0.0887032	-0.0908853	0.0240087	0.1	0.02	0.02	1
41123	post	s89	m72	0.0382042	-0.0781319	-0.0399276	-0.956836	0.1	0.52	0.66	1
41276	post	s89	m317	-0.0286969	-0.0112308	-0.0399276	0.718722	0.1	0.86	0.64	1
41600	post	s94	m251	4.05987	-3.97718	0.0826877	49.0988	0.1	0.08	0.88	1
41786	post	s108	m140	-0.111391	0.374935	0.263544	-0.422666	0.1	0.58	0.82	1
41920	post	s108	m251	-0.0253741	0.288918	0.263544	-0.0962805	0.1	0.58	0.64	1
42063	post	s110	m115	0.00110151	0.0706514	0.0717529	0.0153514	0.1	0.14	0.14	1
42756	post	s126	m167	0.0511157	-0.197546	-0.14643	-0.349079	0.1	0.22	0.28	1
43356	post	s145	m317	0.0314127	-0.103743	-0.0723302	-0.434295	0.1	0.62	0.62	1
43876	post	s206	m167	0.00414582	0.0125136	0.0166594	0.248857	0.1	0.7	0.64	1
43940	post	s206	m289	0.00962103	0.00703841	0.0166594	0.577512	0.1	0.88	0.72	1
44066	post	s211	m230	0.111104	-0.079458	0.0316463	3.51082	0.1	0.74	0.82	1
44386	post	s290	m230	0.0241644	-0.024066	9.84367e-05	245.482	0.1	0.58	0.98	1
44451	post	s290	m73	-0.00421636	0.0043148	9.84367e-05	-42.8332	0.1	0.8	0.88	1
44926	post	s415	m143	0.266931	-0.577014	-0.310084	-0.860835	0.1	0.02	0.54	1
44943	post	s415	m115	0.024233	-0.334317	-0.310084	-0.0781499	0.1	0.2	0.22	1
44946	post	s415	m150	0.0997213	-0.409805	-0.310084	-0.321595	0.1	0.22	0.4	1
44958	post	s415	m108	-0.0594791	-0.250605	-0.310084	0.191816	0.1	0.54	0.42	1
45019	post	s447	m212	0.089106	-0.942847	-0.853741	-0.104371	0.1	0.46	0.48	1
45410	post	s499	m249	-0.282832	1.28365	1.00081	-0.282602	0.1	0.5	0.56	1
45596	post	s505	m317	0.153411	-1.24446	-1.09105	-0.140608	0.1	0.06	0.08	1
45786	post	s508	m140	-2.1824	8.25728	6.07489	-0.359249	0.1	0.54	0.64	1
46020	post	s509	m289	0.352644	0.791589	1.14423	0.308192	0.1	0.56	0.32	1
46072	post	s509	m177	0.271478	0.872755	1.14423	0.237258	0.1	0.68	0.46	1
46303	post	s528	m220	0.0117843	0.0919247	0.103709	0.113628	0.1	0	0	1
46619	post	s542	m212	0.450669	-0.816826	-0.366157	-1.23081	0.1	0.46	0.66	1
46636	post	s542	m248	-2.21929	1.85314	-0.366157	6.06104	0.1	0.5	0.6	1
46712	post	s542	m177	-0.688795	0.322638	-0.366157	1.88114	0.1	0.92	0.84	1
46943	post	s551	m220	1.23488	-4.28942	-3.05453	-0.404279	0.1	0.16	0.26	1
47140	post	s552	m289	-1.85276	-7.29419	-9.14694	0.202555	0.1	0.02	0	1
47261	post	s554	m216	-0.0120558	-0.125641	-0.137697	0.0875533	0.1	0.2	0.16	1
47512	post	s557	m177	-0.054985	-0.0684705	-0.123455	0.445383	0.1	0.74	0.6	1
47845	post	s579	m81	-2.4029	14.0911	11.6882	-0.205583	0.1	0.32	0.42	1
47990	post	s579	m204	-2.59469	14.2829	11.6882	-0.221992	0.1	0.24	0.32	1
48026	post	s581	m140	12.7605	12.3268	25.0873	0.508642	0.1	0.62	0.26	1
48336	post	s587	m109	-0.0442999	-0.0393055	-0.0836054	0.529869	0.1	0.88	0.82	1
48641	post	s609	m67	0.0552208	-0.296312	-0.241091	-0.229046	0.1	0.74	0.78	1
48800	post	s609	m251	-0.200102	-0.0409892	-0.241091	0.829984	0.1	0.96	0.88	1
49301	post	s637	m129	0.730611	-3.0824	-2.35179	-0.310661	0.1	0.02	0.16	1
49466	post	s642	m140	0.00736491	0.000668388	0.0080333	0.916798	0.1	1	0.78	1
50340	post	s656	m289	-0.0633926	0.155605	0.0922119	-0.687467	0.1	0.64	0.7	1
50944	post	s670	m225	0.0995303	0.356123	0.455654	0.218434	0.1	0.62	0.4	1
51061	post	s679	m129	-0.0166331	-0.247248	-0.263881	0.0630325	0.1	0.1	0.04	1
51363	post	s689	m72	-0.038546	0.451011	0.412465	-0.0934528	0.1	0.22	0.3	1
51495	post	s689	m182	-0.0924054	0.50487	0.412465	-0.224032	0.1	0.14	0.2	1
51676	post	s691	m317	0.147921	-0.308042	-0.160121	-0.92381	0.1	0.72	0.86	1
51904	post	s699	m225	1.10637	3.20231	4.30867	0.256776	0.1	0.6	0.42	1
52344	post	s710	m136	0.0464588	0.0557079	0.102167	0.454735	0.1	0.52	0.34	1
52466	post	s710	m150	0.0733953	0.0287714	0.102167	0.718388	0.1	0.7	0.3	1
52483	post	s718	m72	-1.34708	7.80123	6.45415	-0.208715	0.1	0.26	0.26	1
52611	post	s718	m73	-0.84611	7.30026	6.45415	-0.131095	0.1	0.34	0.36	1
52766	post	s719	m143	0.0811885	0.408103	0.489292	0.165931	0.1	0.12	0.08	1
52854	post	s720	m203	-0.0579813	-0.576834	-0.634815	0.0913358	0.1	0.02	0.02	1
52965	post	s732	m81	0.0124835	0.00910364	0.0215871	0.578284	0.1	0.66	0.4	1
52984	post	s732	m136	-0.0107308	0.0323179	0.0215871	-0.497091	0.1	0.2	0.36	1
53014	post	s732	m203	-0.00712208	0.0287092	0.0215871	-0.329922	0.1	0.24	0.4	1
53036	post	s732	m248	-0.0147089	0.036296	0.0215871	-0.681374	0.1	0.28	0.46	1
53380	post	s738	m289	1.38426	-2.50622	-1.12195	-1.2338	0.1	0.36	0.76	1
53600	post	s740	m251	-0.382354	-4.38201	-4.76436	0.080253	0.1	0.5	0.5	1
53624	post	s741	m136	-0.0793528	-0.145996	-0.225348	0.352134	0.1	0.52	0.34	1
53810	post	s745	m199	-0.849521	-5.48589	-6.33541	0.134091	0.1	0.06	0	1
54078	post	s750	m108	-0.633078	-3.72872	-4.3618	0.145141	0.1	0.06	0	1
54261	post	s758	m129	-0.00469265	-0.0264093	-0.0311019	0.15088	0.1	0.46	0.36	1
54296	post	s758	m208	-0.0454678	0.0143658	-0.0311019	1.46189	0.1	0.96	0.5	1
54306	post	s758	m230	-0.0285798	-0.00252215	-0.0311019	0.918907	0.1	0.9	0.4	1
54552	post	s765	m177	-0.00970203	0.00476622	-0.00493581	1.96564	0.1	0.84	0.94	1
54741	post	s779	m129	-0.00628721	0.00198727	-0.00429994	1.46216	0.1	0.96	0.86	1
55060	post	s786	m123	-1.02692	10.7563	9.72939	-0.105548	0.1	0.06	0.06	1
55494	post	s791	m236	-0.581588	6.06733	5.48575	-0.106018	0.1	0	0.06	1
55554	post	s792	m159	-0.203319	0.548076	0.344757	-0.589745	0.1	0.52	0.74	1
55630	post	s792	m309	-0.245037	0.589794	0.344757	-0.710754	0.1	0.54	0.8	1
55680	post	s792	m251	-0.041873	0.38663	0.344757	-0.121457	0.1	0.66	0.78	1
55986	post	s797	m150	-0.0478167	0.216839	0.169022	-0.282903	0.1	0.14	0.3	1
56611	post	s834	m73	0.470213	-0.941	-0.470788	-0.998778	0.1	0.6	0.8	1
56676	post	s856	m167	1.03585	-4.34095	-3.3051	-0.31341	0.1	0.24	0.32	1
56704	post	s856	m225	1.18005	-4.48515	-3.3051	-0.357039	0.1	0.2	0.52	1
56805	post	s861	m81	0.0340886	-0.0118684	0.0222202	1.53413	0.1	0.8	0.62	1
56824	post	s861	m136	0.0288604	-0.00664023	0.0222202	1.29884	0.1	0.98	0.66	1
57246	post	s880	m143	-0.148689	-0.0250649	-0.173754	0.855745	0.1	0.88	0.76	1
57251	post	s880	m73	-0.0687807	-0.104973	-0.173754	0.39585	0.1	0.84	0.74	1
57343	post	s890	m220	-0.812808	1.01999	0.207185	-3.9231	0.1	0.6	0.96	1
57760	post	s895	m251	-0.00794541	-0.0584026	-0.066348	0.119753	0.1	0.44	0.4	1
58112	post	s921	m156	-0.0365633	0.00152371	-0.0350396	1.04349	0.1	0.9	0.74	1
58114	post	s921	m159	0.0218407	-0.0568802	-0.0350396	-0.623314	0.1	0.7	0.78	1
58232	post	s921	m177	-0.0252856	-0.009754	-0.0350396	0.721629	0.1	1	0.72	1
58421	post	s930	m129	-0.0086971	0.0709804	0.0622833	-0.139638	0.1	0.1	0.1	1
58461	post	s930	m216	-0.0119072	0.0741905	0.0622833	-0.191178	0.1	0.2	0.26	1
58725	post	s942	m81	0.0173935	-0.114169	-0.0967759	-0.17973	0.1	0.7	0.72	1
59360	post	s947	m251	-0.0902146	-0.31302	-0.403235	0.223727	0.1	0.68	0.68	1
59555	post	s998	m166	-0.128052	3.86088	3.73282	-0.0343043	0.1	0.54	0.56	1
59826	post	s999	m150	-0.243061	-0.383793	-0.626853	0.387747	0.1	0.06	0.02	1
59901	post	s1000	m216	-0.0887446	-0.0506769	-0.139421	0.63652	0.1	0.76	0.62	1
60061	post	s1017	m216	0.154602	0.786652	0.941254	0.164251	0.1	0.54	0.26	1
60134	post	s1017	m236	-0.194457	1.13571	0.941254	-0.206594	0.1	0.14	0.18	1
60160	post	s1017	m251	-0.0586365	0.99989	0.941254	-0.0622961	0.1	0.2	0.24	1
60291	post	s1103	m73	-0.00234509	0.0246326	0.0222875	-0.10522	0.1	0.28	0.34	1
60303	post	s1103	m115	0.000771375	0.0215161	0.0222875	0.0346102	0.1	0.26	0.24	1
60403	post	sex	m263	0.196559	-0.736018	-0.539459	-0.364364	0.1	0	0.08	1
60456	post	sex	m256	0.127131	-0.666589	-0.539459	-0.235664	0.1	0.04	0.06	1
8	fasting	s3	m93	2.29792	14.3577	16.6556	0.137967	0.12	0.44	0.36	1
108	fasting	s3	m307	9.73039	6.9252	16.6556	0.584212	0.12	0.64	0.3	1
157	fasting	s3	m85	-5.43145	22.087	16.6556	-0.326104	0.12	0.3	0.32	1
234	fasting	s9	m246	6.02743	36.54	42.5674	0.141597	0.12	0.3	0.28	1
280	fasting	s9	m325	5.4943	37.0731	42.5674	0.129073	0.12	0.24	0.2	1
442	fasting	s30	m327	0.00553308	-0.0445404	-0.0390073	-0.141847	0.12	0.34	0.48	1
478	fasting	s30	m108	-0.0089527	-0.0300546	-0.0390073	0.229514	0.12	0.52	0.4	1
532	fasting	s61	m201	-0.00955377	-0.0565129	-0.0660667	0.144608	0.12	0.18	0.16	1
706	fasting	s88	m230	-0.0785432	-0.00551176	-0.0840549	0.934427	0.12	0.92	0.74	1
1109	fasting	s90	m233	0.0344745	-0.642386	-0.607912	-0.0567096	0.12	0.18	0.24	1
1457	fasting	s108	m114	0.0543383	-0.658075	-0.603736	-0.0900034	0.12	0.14	0.14	1
1550	fasting	s108	m309	0.0637341	-0.66747	-0.603736	-0.105566	0.12	0.12	0.14	1
1613	fasting	s110	m104	0.00689702	-0.0195101	-0.012613	-0.546816	0.12	0.14	0.3	1
1928	fasting	s118	m93	0.0182959	-0.139003	-0.120708	-0.151572	0.12	0.02	0.08	1
1975	fasting	s118	m205	0.0199223	-0.14063	-0.120708	-0.165046	0.12	0.1	0.12	1
2142	fasting	s121	m218	-0.244319	0.605572	0.361253	-0.676309	0.12	0.06	0.26	1
2321	fasting	s122	m261	0.144998	0.244745	0.389742	0.372034	0.12	0.72	0.56	1
2324	fasting	s122	m264	0.362536	0.0272059	0.389742	0.930195	0.12	0.8	0.66	1
2349	fasting	s122	m308	0.650591	-0.260849	0.389742	1.66929	0.12	0.98	0.48	1
2422	fasting	s126	m131	-0.0323281	-0.0745588	-0.106887	0.302451	0.12	0.34	0.22	1
2474	fasting	s126	m246	0.0424334	-0.14932	-0.106887	-0.396994	0.12	0.08	0.2	1
2548	fasting	s126	m186	-0.0539242	-0.0529627	-0.106887	0.504497	0.12	0.36	0.14	1
2638	fasting	s134	m252	0.00663522	-0.00281827	0.00381696	1.73836	0.12	0.8	0.98	1
2985	fasting	s145	m302	0.0570414	0.0438468	0.100888	0.565392	0.12	0.9	0.54	1
3146	fasting	s159	m305	-0.227598	1.22439	0.99679	-0.228331	0.12	0.14	0.2	1
3360	fasting	s161	m251	0.0436905	0.201549	0.245239	0.178155	0.12	0.78	0.66	1
3446	fasting	s200	m266	-0.109437	-0.503066	-0.612502	0.178672	0.12	0.04	0.04	1
3602	fasting	s206	m262	-0.0122869	0.00805256	-0.00423437	2.90172	0.12	0.72	0.82	1
3604	fasting	s206	m264	-0.0127609	0.00852658	-0.00423437	3.01366	0.12	0.38	0.98	1
3994	fasting	s212	m127	-0.07776	0.656321	0.578561	-0.134402	0.12	0.38	0.4	1
4013	fasting	s290	m104	-0.019356	-0.0713421	-0.0906981	0.213411	0.12	0.16	0.14	1
4222	fasting	s355	m218	-0.00345529	0.0276553	0.0242	-0.14278	0.12	0.46	0.46	1
4404	fasting	s403	m264	0.471288	-2.15265	-1.68136	-0.280302	0.12	0	0	1
4789	fasting	s447	m233	0.0300375	-0.549052	-0.519015	-0.057874	0.12	0.32	0.34	1
5147	fasting	s505	m142	-0.248607	-0.877244	-1.12585	0.220817	0.12	0.16	0.12	1
5177	fasting	s505	m209	0.114641	-1.24049	-1.12585	-0.101826	0.12	0.08	0.14	1
5346	fasting	s507	m230	-0.35546	-0.0964584	-0.451918	0.786558	0.12	0.98	0.54	1
5408	fasting	s507	m223	1.18817	-1.64009	-0.451918	-2.62917	0.12	0.04	0.38	1
5523	fasting	s508	m263	4.15719	-5.72998	-1.57279	-2.64319	0.12	0.46	0.86	1
5608	fasting	s509	m93	0.0900055	-0.539451	-0.449446	-0.200259	0.12	0.38	0.4	1
5666	fasting	s509	m230	-0.211189	-0.238257	-0.449446	0.469887	0.12	0.76	0.54	1
5667	fasting	s509	m231	-0.239822	-0.209624	-0.449446	0.533595	0.12	0.84	0.62	1
6186	fasting	s534	m305	0.442656	0.108576	0.551232	0.80303	0.12	1	0.44	1
6200	fasting	s534	m325	0.116197	0.435035	0.551232	0.210795	0.12	0.5	0.38	1
6314	fasting	s542	m246	0.958418	1.69965	2.65807	0.36057	0.12	0.24	0.1	1
6324	fasting	s542	m264	2.13053	0.52754	2.65807	0.801532	0.12	0.82	0.08	1
6326	fasting	s542	m266	2.13259	0.525474	2.65807	0.80231	0.12	0.94	0.24	1
6690	fasting	s551	m249	-0.775681	1.91843	1.14275	-0.678783	0.12	0.7	0.9	1
6847	fasting	s552	m191	0.290533	0.541641	0.832173	0.349125	0.12	0.86	0.78	1
6965	fasting	s554	m265	-0.0235207	-0.0728278	-0.0963485	0.244121	0.12	0.38	0.28	1
7029	fasting	s554	m233	0.00469913	-0.101048	-0.0963485	-0.0487722	0.12	0.08	0.1	1
7038	fasting	s554	m108	-0.0177402	-0.0786083	-0.0963485	0.184125	0.12	0.26	0.12	1
7078	fasting	s557	m170	-0.051948	0.204613	0.152665	-0.340275	0.12	0.16	0.34	1
7149	fasting	s557	m308	0.150145	0.00251977	0.152665	0.983495	0.12	0.96	0.48	1
7560	fasting	s579	m175	2.10152	-7.80559	-5.70407	-0.368424	0.12	0.46	0.68	1
7669	fasting	s579	m233	0.525844	-6.22992	-5.70407	-0.0921874	0.12	0.48	0.5	1
7810	fasting	s581	m249	7.49139	-49.6357	-42.1443	-0.177756	0.12	0.24	0.36	1
7826	fasting	s581	m150	7.98689	-50.1312	-42.1443	-0.189513	0.12	0.26	0.34	1
7828	fasting	s581	m186	24.611	-66.7552	-42.1443	-0.583969	0.12	0.14	0.3	1
7948	fasting	s584	m307	-0.177991	0.127968	-0.0500229	3.5582	0.12	0.66	0.96	1
8008	fasting	s587	m93	0.0279479	-0.00322875	0.0247192	1.13062	0.12	0.84	0.94	1
8139	fasting	s587	m77	-0.0058256	0.0305448	0.0247192	-0.235671	0.12	0.86	0.84	1
8469	fasting	s609	m233	0.15204	-2.48649	-2.33445	-0.0651289	0.12	0.32	0.34	1
8582	fasting	s621	m294	0.422853	-2.77757	-2.35472	-0.179576	0.12	0.28	0.3	1
8669	fasting	s629	m148	0.100459	-0.233189	-0.13273	-0.756873	0.12	0.2	0.42	1
8714	fasting	s629	m246	-0.143129	0.0103996	-0.13273	1.07835	0.12	0.94	0.44	1
8724	fasting	s629	m264	0.0850916	-0.217821	-0.13273	-0.64109	0.12	0.26	0.58	1
8725	fasting	s629	m265	0.0789693	-0.211699	-0.13273	-0.594964	0.12	0.18	0.32	1
8760	fasting	s629	m325	-0.167129	0.0343991	-0.13273	1.25917	0.12	0.9	0.42	1
8768	fasting	s629	m223	-0.0842042	-0.0485253	-0.13273	0.634405	0.12	0.92	0.5	1
8852	fasting	s636	m201	-0.456335	-2.62652	-3.08285	0.148024	0.12	0.06	0.04	1
9034	fasting	s637	m246	-0.610247	2.52859	1.91834	-0.318112	0.12	0.64	0.7	1
9074	fasting	s637	m313	-0.734417	2.65276	1.91834	-0.38284	0.12	0.66	0.78	1
9078	fasting	s637	m323	-0.718611	2.63695	1.91834	-0.374601	0.12	0.78	0.88	1
9079	fasting	s637	m324	-0.742927	2.66127	1.91834	-0.387276	0.12	0.88	0.92	1
9090	fasting	s637	m249	-0.623336	2.54168	1.91834	-0.324935	0.12	0.82	0.86	1
9525	fasting	s652	m265	0.039858	-0.0352742	0.00458384	8.69533	0.12	0.58	0.98	1
9590	fasting	s652	m204	-0.0161315	0.0207153	0.00458384	-3.5192	0.12	0.8	0.96	1
9640	fasting	s654	m175	0.0486444	0.0888917	0.137536	0.353685	0.12	0.84	0.7	1
9789	fasting	s655	m148	-0.309572	0.00855309	-0.301019	1.02841	0.12	0.98	0.72	1
10025	fasting	s656	m302	0.0255041	-0.065687	-0.0401828	-0.634702	0.12	0.14	0.4	1
10097	fasting	s660	m114	-0.00430942	-0.0500371	-0.0543466	0.0792951	0.12	0.12	0.02	1
10502	fasting	s662	m294	0.116501	-0.597912	-0.481411	-0.242	0.12	0.4	0.52	1
10528	fasting	s662	m223	0.161975	-0.643386	-0.481411	-0.336458	0.12	0.46	0.62	1
10653	fasting	s670	m276	-0.211669	0.156344	-0.0553251	3.82592	0.12	0.96	0.8	1
10658	fasting	s670	m285	0.145674	-0.201	-0.0553251	-2.63306	0.12	0.96	0.96	1
10825	fasting	s679	m302	0.0410346	0.109397	0.150431	0.272779	0.12	0.54	0.38	1
10978	fasting	s688	m285	0.0718729	-0.457179	-0.385306	-0.186534	0.12	0.52	0.66	1
11028	fasting	s688	m186	-0.102258	-0.283048	-0.385306	0.265395	0.12	0.58	0.54	1
11145	fasting	s689	m302	-0.0325746	-0.120019	-0.152593	0.213473	0.12	0.24	0.24	1
11438	fasting	s696	m252	0.093848	0.00279352	0.0966415	0.971094	0.12	0.72	0.52	1
11466	fasting	s696	m305	0.116945	-0.0203032	0.0966415	1.21009	0.12	0.96	0.72	1
11808	fasting	s701	m223	-0.688808	2.64861	1.9598	-0.351468	0.12	0.32	0.36	1
11922	fasting	s705	m262	0.0149284	-0.0381164	-0.023188	-0.643798	0.12	0.54	0.68	1
12013	fasting	s710	m104	-0.067285	-0.08795	-0.155235	0.433439	0.12	0.4	0.28	1
12226	fasting	s718	m230	1.74763	-1.82778	-0.0801551	-21.8031	0.12	0.44	0.72	1
12243	fasting	s718	m263	1.69507	-1.77522	-0.0801551	-21.1473	0.12	0.72	0.98	1
12422	fasting	s719	m294	0.0884793	-0.00267976	0.0857995	1.03123	0.12	0.96	0.92	1
12912	fasting	s735	m311	0.629798	5.12689	5.75669	0.109403	0.12	0.58	0.36	1
12973	fasting	s738	m104	-1.02915	1.08199	0.0528434	-19.4754	0.12	0.7	0.98	1
13068	fasting	s738	m307	-1.08646	1.1393	0.0528434	-20.56	0.12	0.54	0.84	1
13137	fasting	s740	m114	0.6934	9.32996	10.0234	0.0691784	0.12	0.2	0.14	1
13187	fasting	s740	m231	-1.58349	11.6069	10.0234	-0.15798	0.12	0.08	0.12	1
13467	fasting	s745	m142	-0.50953	2.3674	1.85787	-0.274255	0.12	0.36	0.42	1
13589	fasting	s745	m233	0.127935	1.72994	1.85787	0.068861	0.12	0.58	0.54	1
13880	fasting	s756	m325	0.00649971	-0.00199825	0.00450146	1.44391	0.12	0.74	0.96	1
13933	fasting	s758	m104	0.0185365	-0.000371133	0.0181654	1.02043	0.12	0.82	0.88	1
14641	fasting	s782	m261	0.0169229	-0.0163283	0.000594622	28.4599	0.12	0.48	0.88	1
14680	fasting	s782	m325	-0.00335204	0.00394666	0.000594622	-5.63726	0.12	0.92	0.82	1
15038	fasting	s787	m108	0.630417	-1.78348	-1.15306	-0.546732	0.12	0.02	0.16	1
15267	fasting	s792	m231	-0.21272	1.73793	1.52521	-0.139469	0.12	0.12	0.18	1
15358	fasting	s792	m108	-0.221577	1.74679	1.52521	-0.145276	0.12	0.04	0.1	1
15428	fasting	s793	m237	0.160251	-0.354248	-0.193997	-0.826051	0.12	0.28	0.64	1
15670	fasting	s797	m204	0.0557479	-0.153299	-0.0975506	-0.571477	0.12	0.12	0.26	1
15747	fasting	s826	m231	-0.924147	-0.282936	-1.20708	0.765604	0.12	0.96	0.44	1
15906	fasting	s827	m230	-1.20207	3.91528	2.71321	-0.443044	0.12	0.24	0.38	1
15946	fasting	s827	m305	-0.817252	3.53046	2.71321	-0.301213	0.12	0.22	0.3	1
15949	fasting	s827	m308	-0.513317	3.22652	2.71321	-0.189192	0.12	0.2	0.28	1
16130	fasting	s831	m249	-2.23552	-1.84217	-4.07769	0.548232	0.12	0.66	0.4	1
16173	fasting	s834	m104	-0.309571	-0.745332	-1.0549	0.293459	0.12	0.56	0.5	1
16468	fasting	s856	m186	-1.19253	-3.79016	-4.98269	0.239335	0.12	0.44	0.4	1
16920	fasting	s880	m325	0.0951488	0.806683	0.901831	0.105506	0.12	0.34	0.22	1
16949	fasting	s880	m233	0.0158302	0.886001	0.901831	0.0175534	0.12	0.26	0.26	1
16989	fasting	s890	m148	-0.497376	-0.862356	-1.35973	0.365789	0.12	0.42	0.14	1
17012	fasting	s890	m201	0.62991	-1.98964	-1.35973	-0.463261	0.12	0.02	0.04	1
17061	fasting	s890	m291	0.659293	-2.01903	-1.35973	-0.48487	0.12	0.02	0.06	1
17064	fasting	s890	m300	-0.344812	-1.01492	-1.35973	0.253588	0.12	0.22	0.04	1
17110	fasting	s890	m204	0.811399	-2.17113	-1.35973	-0.596734	0.12	0.02	0.12	1
17410	fasting	s895	m249	0.02063	-0.0825776	-0.0619475	-0.333024	0.12	0.14	0.32	1
17469	fasting	s900	m148	0.228896	-1.46606	-1.23716	-0.185016	0.12	0.02	0.06	1
17548	fasting	s900	m307	0.317733	-1.5549	-1.23716	-0.256824	0.12	0.06	0.18	1
17560	fasting	s900	m325	-0.0746715	-1.16249	-1.23716	0.0603569	0.12	0.18	0.12	1
17622	fasting	s901	m131	-0.0633757	0.0623203	-0.00105532	60.0532	0.12	0.96	0.94	1
17702	fasting	s901	m294	0.0466963	-0.0477517	-0.00105532	-44.2483	0.12	0.96	0.84	1
17749	fasting	s901	m233	0.0138532	-0.0149085	-0.00105532	-13.127	0.12	0.98	0.96	1
17768	fasting	s921	m93	-0.0216737	0.213812	0.192139	-0.112802	0.12	0	0	1
17828	fasting	s921	m237	-0.0277303	0.219869	0.192139	-0.144325	0.12	0.02	0.02	1
17909	fasting	s921	m233	0.0100178	0.182121	0.192139	0.0521386	0.12	0	0	1
18102	fasting	s930	m131	-0.00907004	-0.110243	-0.119313	0.0760189	0.12	0.1	0.1	1
18200	fasting	s930	m325	0.00807186	-0.127385	-0.119313	-0.0676528	0.12	0.02	0.02	1
18389	fasting	s931	m233	0.00801734	0.164672	0.172689	0.0464264	0.12	0.58	0.56	1
18554	fasting	s942	m127	0.0191447	0.116382	0.135526	0.141262	0.12	0.48	0.34	1
18664	fasting	s944	m300	-0.0739943	-0.363015	-0.437009	0.16932	0.12	0.5	0.44	1
18665	fasting	s944	m302	0.0862867	-0.523296	-0.437009	-0.197448	0.12	0.48	0.58	1
18742	fasting	s945	m131	-0.10801	-1.10575	-1.21376	0.0889883	0.12	0.52	0.34	1
18775	fasting	s945	m205	0.0949792	-1.30874	-1.21376	-0.078252	0.12	0.28	0.28	1
18878	fasting	s945	m108	-0.0664083	-1.14735	-1.21376	0.0547128	0.12	0.44	0.38	1
18897	fasting	s947	m114	0.217443	0.365273	0.582716	0.373155	0.12	0.84	0.68	1
19197	fasting	s948	m85	0.669905	4.99568	5.66559	0.118241	0.12	0.52	0.5	1
19302	fasting	s998	m294	0.136815	0.514293	0.651108	0.210126	0.12	0.22	0.12	1
19535	fasting	s1000	m106	0.0384075	0.0205739	0.0589814	0.65118	0.12	1	0.92	1
20066	fasting	sex	m230	0.19731	-0.20664	-0.00933048	-21.1468	0.12	0.52	0.84	1
20191	random	s3	m155	2.84426	14.0096	16.8539	0.168759	0.12	0.04	0	1
20748	random	s61	m307	0.00874609	0.120174	0.12892	0.0678414	0.12	0.56	0.46	1
20798	random	s61	m108	-0.00539298	0.134313	0.12892	-0.0418321	0.12	0.28	0.44	1
20852	random	s88	m201	0.0182917	-0.0927654	-0.0744737	-0.245613	0.12	0.46	0.62	1
20885	random	s88	m265	-0.0637803	-0.0106934	-0.0744737	0.856414	0.12	0.96	0.68	1
21353	random	s94	m245	0.335456	2.33023	2.66568	0.125842	0.12	0.32	0.16	1
21641	random	s108	m180	0.176626	-0.73898	-0.562354	-0.314082	0.12	0	0	1
21769	random	s110	m95	0.00494757	0.022804	0.0277516	0.178281	0.12	0.22	0.18	1
21929	random	s112	m95	0.0543437	-0.125784	-0.0714401	-0.760688	0.12	0.28	0.34	1
22671	random	s126	m310	-0.0365857	0.0344486	-0.00213717	17.1187	0.12	0.72	0.94	1
22703	random	s126	m115	0.00244479	-0.00458197	-0.00213717	-1.14394	0.12	0.78	0.84	1
23581	random	s200	m216	-0.02756	-0.185811	-0.213371	0.129165	0.12	0.74	0.68	1
23604	random	s200	m264	-0.0774571	-0.135914	-0.213371	0.363016	0.12	0.78	0.58	1
23912	random	s211	m244	-0.104241	0.199296	0.0950554	-1.09663	0.12	0.26	0.56	1
24182	random	s290	m131	-0.00944887	-0.0187591	-0.028208	0.334971	0.12	0.6	0.48	1
24233	random	s290	m245	-0.0240138	-0.0041942	-0.028208	0.851312	0.12	0.9	0.6	1
24246	random	s290	m266	-0.0197484	-0.00845956	-0.028208	0.700101	0.12	0.9	0.64	1
24481	random	s403	m67	-0.0164503	-0.53084	-0.547291	0.0300578	0.12	0.66	0.64	1
24511	random	s403	m155	-0.317615	-0.229675	-0.547291	0.580341	0.12	0.76	0.7	1
24564	random	s403	m264	0.376502	-0.923792	-0.547291	-0.687938	0.12	0.48	0.66	1
24859	random	s447	m212	0.0527664	-0.907823	-0.855056	-0.0617111	0.12	0.1	0.12	1
25027	random	s474	m231	-0.201329	1.69177	1.49044	-0.13508	0.12	0.14	0.16	1
25749	random	s508	m233	0.307229	-9.93681	-9.62958	-0.0319047	0.12	0	0	1
26473	random	s542	m245	-0.853862	2.83941	1.98555	-0.430038	0.12	0.04	0.24	1
27812	random	s579	m178	-1.91477	-6.48884	-8.40361	0.227851	0.12	0.22	0.06	1
27901	random	s581	m216	-1.30891	25.718	24.4091	-0.053624	0.12	0.68	0.7	1
28260	random	s587	m289	-0.0334109	-0.0752156	-0.108627	0.307576	0.12	0.56	0.36	1
28707	random	s621	m231	0.484882	-3.19133	-2.70645	-0.179158	0.12	0.2	0.34	1
28722	random	s621	m262	0.297292	-3.00374	-2.70645	-0.109846	0.12	0.3	0.34	1
28805	random	s629	m81	0.0292131	0.0390765	0.0682897	0.427783	0.12	0.78	0.58	1
29045	random	s636	m265	-0.224487	0.624833	0.400346	-0.560731	0.12	0.84	0.86	1
29189	random	s637	m241	0.61102	-2.72134	-2.11032	-0.289539	0.12	0.08	0.16	1
29193	random	s637	m245	0.436157	-2.54648	-2.11032	-0.206678	0.12	0.06	0.08	1
29749	random	s652	m233	0.0041997	0.0233797	0.0275794	0.152277	0.12	0.72	0.58	1
29786	random	s654	m140	-0.0419159	0.447654	0.405738	-0.103308	0.12	0.06	0.1	1
30253	random	s660	m104	-0.00674813	0.0772937	0.0705456	-0.0956564	0.12	0.34	0.36	1
30747	random	s670	m142	-0.0922971	1.0001	0.907807	-0.10167	0.12	0.14	0.16	1
30787	random	s670	m231	-0.162236	1.07004	0.907807	-0.178712	0.12	0.12	0.12	1
30914	random	s679	m159	0.0316418	0.107542	0.139184	0.227338	0.12	0.44	0.26	1
31509	random	s691	m233	-0.117919	-0.223191	-0.34111	0.345693	0.12	0.88	0.52	1
31631	random	s696	m310	-0.121252	0.125164	0.00391224	-30.993	0.12	0.54	0.94	1
31732	random	s699	m201	0.796868	2.48704	3.28391	0.242658	0.12	0.66	0.56	1
32034	random	s705	m159	-0.00956597	0.0474864	0.0379204	-0.252265	0.12	0.52	0.64	1
32143	random	s705	m115	-0.00148075	0.0394011	0.0379204	-0.0390489	0.12	0.6	0.64	1
32387	random	s718	m231	0.732378	-5.64761	-4.91523	-0.149002	0.12	0.16	0.3	1
32796	random	s720	m317	-0.0442442	0.253228	0.208984	-0.211711	0.12	0.4	0.52	1
33243	random	s738	m328	0.547305	1.60461	2.15192	0.254334	0.12	0.64	0.42	1
33572	random	s741	m178	-0.0508231	0.378738	0.327915	-0.154989	0.12	0.26	0.26	1
33750	random	s745	m204	-0.656853	1.8719	1.21504	-0.5406	0.12	0.2	0.36	1
33981	random	s756	m216	-0.00178105	0.0222102	0.0204292	-0.0871819	0.12	0.26	0.3	1
35765	random	s797	m265	-0.0350623	0.0265965	-0.00846587	4.14161	0.12	0.88	0.84	1
35766	random	s797	m266	-0.0347169	0.026251	-0.00846587	4.10081	0.12	0.68	1	1
35791	random	s797	m310	0.0247176	-0.0331835	-0.00846587	-2.91968	0.12	0.6	0.88	1
35845	random	s826	m81	0.404719	-1.13042	-0.725705	-0.557691	0.12	0.08	0.26	1
36111	random	s827	m310	0.674066	0.681553	1.35562	0.497239	0.12	0.7	0.4	1
36537	random	s856	m209	0.716722	-4.84005	-4.12333	-0.173821	0.12	0.1	0.1	1
36994	random	s880	m159	-0.0936592	0.00560658	-0.0880526	1.06367	0.12	0.94	0.72	1
37125	random	s890	m81	0.203223	-0.425813	-0.22259	-0.912992	0.12	0.66	0.78	1
37684	random	s900	m264	0.162894	-0.396792	-0.233898	-0.696431	0.12	0.64	0.82	1
38052	random	s921	m178	-0.0230996	0.0599931	0.0368934	-0.626117	0.12	0.46	0.56	1
38754	random	s944	m159	0.101537	-0.117359	-0.0158228	-6.41713	0.12	0.98	0.8	1
38804	random	s944	m264	-0.0505482	0.0347255	-0.0158228	3.19465	0.12	0.58	0.72	1
38952	random	s945	m244	-0.312932	-0.00835085	-0.321283	0.974008	0.12	0.92	0.48	1
39149	random	s947	m308	-0.355081	-0.506051	-0.861132	0.412342	0.12	0.5	0.3	1
39681	random	s1000	m67	-0.00567736	-0.207276	-0.212953	0.0266601	0.12	0.28	0.24	1
39780	random	s1000	m289	-0.15528	-0.0576735	-0.212953	0.729173	0.12	0.76	0.24	1
40191	random	sex	m155	0.0598858	-0.083789	-0.0239031	-2.50536	0.12	0.66	0.88	1
40370	post	s3	m199	-6.73582	-3.80961	-10.5454	0.638743	0.12	0.54	0.28	1
41870	post	s108	m309	-0.100618	0.364162	0.263544	-0.38179	0.12	0.58	0.68	1
42383	post	s118	m115	0.00589918	-0.0293984	-0.0234992	-0.251037	0.12	0.68	0.76	1
42396	post	s118	m317	0.00962189	-0.0331211	-0.0234992	-0.409455	0.12	0.96	0.98	1
42405	post	s121	m81	-0.0833053	0.198666	0.115361	-0.722128	0.12	0.52	0.72	1
42830	post	s126	m309	-0.0348151	-0.111615	-0.14643	0.237759	0.12	0.3	0.18	1
42846	post	s126	m143	-0.0714252	-0.075005	-0.14643	0.487776	0.12	0.82	0.36	1
42916	post	s134	m167	0.00452676	-0.0251768	-0.02065	-0.219213	0.12	0.08	0.2	1
42926	post	s134	m192	0.00619782	-0.0268479	-0.02065	-0.300136	0.12	0.04	0.22	1
43066	post	s135	m140	-0.0350696	0.361993	0.326924	-0.107271	0.12	0.02	0.04	1
43164	post	s135	m110	-0.0356457	0.362569	0.326924	-0.109034	0.12	0	0.02	1
43186	post	s135	m150	0.028548	0.298376	0.326924	0.0873232	0.12	0.04	0	1
43261	post	s145	m216	0.0297008	-0.102031	-0.0723302	-0.410628	0.12	0.52	0.76	1
43313	post	s145	m312	0.0295348	-0.101865	-0.0723302	-0.408333	0.12	0.44	0.72	1
43473	post	s159	m312	0.255174	0.176182	0.431356	0.591562	0.12	0.88	0.72	1
43840	post	s200	m251	-0.0463551	-0.778974	-0.82533	0.0561656	0.12	0.42	0.32	1
44063	post	s211	m220	-0.0668077	0.098454	0.0316463	-2.11108	0.12	0.62	0.8	1
44092	post	s211	m275	0.0446101	-0.0129638	0.0316463	1.40965	0.12	0.98	0.8	1
44260	post	s212	m289	0.109496	-0.559294	-0.449798	-0.243434	0.12	0.44	0.5	1
44294	post	s212	m236	0.273422	-0.72322	-0.449798	-0.607879	0.12	0.46	0.62	1
44383	post	s290	m220	0.00951435	-0.00941591	9.84367e-05	96.6545	0.12	0.94	0.92	1
44384	post	s290	m225	0.00903533	-0.00893689	9.84367e-05	91.7882	0.12	0.78	0.86	1
44476	post	s290	m317	0.0089698	-0.00887137	9.84367e-05	91.1226	0.12	0.6	0.68	1
44520	post	s355	m175	0.00635905	-0.0215411	-0.0151821	-0.418853	0.12	0.56	0.64	1
44630	post	s355	m204	-0.00408245	-0.0110996	-0.0151821	0.268899	0.12	0.78	0.74	1
44716	post	s403	m248	-0.642944	2.37842	1.73547	-0.370472	0.12	0.16	0.26	1
44800	post	s403	m251	-0.0805817	1.81606	1.73547	-0.0464321	0.12	0.34	0.38	1
44952	post	s415	m177	0.190029	-0.500113	-0.310084	-0.612833	0.12	0.1	0.38	1
45010	post	s447	m199	0.853956	-1.7077	-0.853741	-1.00025	0.12	0.22	0.36	1
45024	post	s447	m225	0.1082	-0.96194	-0.853741	-0.126736	0.12	0.48	0.6	1
45314	post	s499	m159	0.172144	0.82867	1.00081	0.172004	0.12	0.78	0.74	1
45996	post	s509	m248	0.332182	0.812051	1.14423	0.290309	0.12	0.64	0.42	1
46206	post	s516	m143	-0.533472	-1.14536	-1.67884	0.317763	0.12	0.66	0.48	1
46421	post	s534	m129	-0.0842823	-1.74171	-1.82599	0.046157	0.12	0.04	0.04	1
46610	post	s542	m199	-0.886145	0.519988	-0.366157	2.42012	0.12	0.94	0.78	1
46624	post	s542	m225	0.661851	-1.02801	-0.366157	-1.80756	0.12	0.4	0.76	1
47452	post	s557	m275	0.025631	-0.149086	-0.123455	-0.207613	0.12	0.5	0.52	1
47903	post	s579	m220	2.23368	9.45456	11.6882	0.191105	0.12	0.6	0.52	1
48016	post	s581	m109	6.90124	18.1861	25.0873	0.275089	0.12	0.52	0.44	1
48146	post	s581	m150	15.6127	9.47462	25.0873	0.622334	0.12	0.86	0.6	1
48699	post	s609	m212	-0.475353	0.234262	-0.241091	1.97167	0.12	0.92	0.84	1
48786	post	s609	m150	0.514135	-0.755225	-0.241091	-2.13254	0.12	0.62	0.86	1
48856	post	s621	m208	0.201655	-6.11923	-5.91757	-0.0340772	0.12	0.2	0.24	1
49091	post	s629	m73	0.179861	-0.575768	-0.395906	-0.454303	0.12	0	0	1
49436	post	s637	m317	0.290188	-2.64198	-2.35179	-0.12339	0.12	0.12	0.24	1
49472	post	s642	m156	0.0268537	-0.0188204	0.0080333	3.3428	0.12	0.5	0.98	1
49550	post	s642	m309	-0.00587602	0.0139093	0.0080333	-0.731458	0.12	0.98	0.98	1
49756	post	s648	m317	0.378746	-2.97869	-2.59994	-0.145675	0.12	0	0	1
50400	post	s656	m251	-0.00643698	0.0986489	0.0922119	-0.0698063	0.12	0.82	0.82	1
50436	post	s660	m167	-0.0097711	0.00322141	-0.00654969	1.49184	0.12	0.74	0.94	1
50876	post	s662	m317	0.0858514	1.43418	1.52003	0.05648	0.12	0.16	0.14	1
51074	post	s679	m159	0.053037	-0.316918	-0.263881	-0.200989	0.12	0.02	0.04	1
51150	post	s679	m309	-0.0380912	-0.22579	-0.263881	0.14435	0.12	0.1	0.08	1
51630	post	s691	m309	0.160397	-0.320518	-0.160121	-1.00173	0.12	0.66	0.86	1
51716	post	s696	m167	0.106625	-0.196277	-0.0896519	-1.18932	0.12	0.7	1	1
51756	post	s696	m248	-0.225153	0.135501	-0.0896519	2.51141	0.12	0.44	0.8	1
51874	post	s699	m159	1.43623	2.87245	4.30867	0.333334	0.12	0.78	0.66	1
52126	post	s701	m143	-0.903077	-3.53697	-4.44005	0.203393	0.12	0.24	0.04	1
52210	post	s705	m199	-0.0184061	-0.00614596	-0.0245521	0.749677	0.12	0.86	0.58	1
52501	post	s718	m129	-0.395965	6.85012	6.45415	-0.0613504	0.12	0.28	0.28	1
52786	post	s719	m150	-0.0899503	0.579242	0.489292	-0.183838	0.12	0.06	0.04	1
53121	post	s735	m67	0.0572931	-6.82075	-6.76346	-0.00847098	0.12	0.02	0.02	1
53125	post	s735	m81	-1.1482	-5.61526	-6.76346	0.169765	0.12	0.08	0.06	1
53144	post	s735	m136	0.711172	-7.47463	-6.76346	-0.105149	0.12	0	0	1
53592	post	s740	m177	-0.547202	-4.21716	-4.76436	0.114853	0.12	0.7	0.6	1
53713	post	s741	m312	0.0270275	-0.252376	-0.225348	-0.119937	0.12	0.32	0.32	1
53758	post	s741	m108	-0.0365461	-0.188802	-0.225348	0.162176	0.12	0.4	0.36	1
54245	post	s758	m81	-0.0192784	-0.0118235	-0.0311019	0.619847	0.12	0.8	0.42	1
54350	post	s758	m309	-0.0103626	-0.0207393	-0.0311019	0.333182	0.12	0.72	0.54	1
54560	post	s765	m251	-0.00505711	0.000121305	-0.00493581	1.02458	0.12	0.98	0.9	1
55186	post	s786	m150	1.53606	8.19333	9.72939	0.157878	0.12	0.1	0.08	1
55410	post	s791	m199	-0.581468	6.06721	5.48575	-0.105996	0.12	0.02	0.02	1
55811	post	s793	m73	0.0469256	-0.0261654	0.0207601	2.26037	0.12	0.82	0.84	1
55823	post	s793	m115	0.0217751	-0.00101491	0.0207601	1.04889	0.12	0.88	0.84	1
55864	post	s797	m136	0.038946	0.130076	0.169022	0.23042	0.12	0.42	0.3	1
55866	post	s797	m140	0.0258736	0.143148	0.169022	0.153078	0.12	0.5	0.42	1
56066	post	s826	m230	1.15235	-2.21923	-1.06688	-1.08012	0.12	0.14	0.4	1
56076	post	s826	m248	1.47502	-2.5419	-1.06688	-1.38256	0.12	0	0.16	1
56346	post	s831	m140	-1.5765	-2.52786	-4.10436	0.384103	0.12	0.62	0.48	1
56606	post	s834	m143	0.569045	-1.03983	-0.470788	-1.20871	0.12	0.28	0.62	1
56792	post	s856	m177	-0.778815	-2.52629	-3.3051	0.23564	0.12	0.46	0.3	1
57036	post	s866	m248	0.503427	0.31416	0.817587	0.615747	0.12	0.72	0.46	1
57112	post	s866	m177	0.392436	0.425151	0.817587	0.479993	0.12	0.9	0.58	1
57346	post	s890	m230	0.616992	-0.409806	0.207185	2.97797	0.12	0.98	0.8	1
57441	post	s891	m67	-0.000855174	0.0151843	0.0143292	-0.0596806	0.12	0.58	0.72	1
57621	post	s895	m129	-0.00736889	-0.0589792	-0.066348	0.111064	0.12	0.34	0.28	1
58104	post	s921	m136	-0.0464	0.0113605	-0.0350396	1.32422	0.12	0.94	0.86	1
58428	post	s930	m147	0.00863499	0.0536483	0.0622833	0.13864	0.12	0.44	0.32	1
58755	post	s942	m166	-0.0235992	-0.0731767	-0.0967759	0.243854	0.12	0.6	0.56	1
58872	post	s942	m177	-0.0240169	-0.072759	-0.0967759	0.24817	0.12	0.68	0.6	1
59066	post	s945	m140	-0.421989	-1.03866	-1.46065	0.288905	0.12	0.52	0.5	1
59261	post	s947	m216	-0.271144	-0.13209	-0.403235	0.672424	0.12	0.92	0.72	1
59630	post	s998	m309	-0.793924	4.52675	3.73282	-0.212687	0.12	0.52	0.6	1
59734	post	s999	m203	-0.0782975	-0.548556	-0.626853	0.124906	0.12	0.12	0.06	1
59940	post	s1000	m289	-0.292179	0.152758	-0.139421	2.09566	0.12	0.72	0.88	1
59950	post	s1000	m309	-0.11191	-0.0275118	-0.139421	0.802671	0.12	0.98	0.78	1
60066	post	s1017	m230	-0.512037	1.45329	0.941254	-0.543994	0.12	0.08	0.22	1
60376	post	sex	m208	-0.0940468	-0.445412	-0.539459	0.174335	0.12	0.16	0.12	1
60450	post	sex	m249	0.135299	-0.674757	-0.539459	-0.250804	0.12	0	0.02	1
48	fasting	s3	m194	-4.10398	20.7596	16.6556	-0.246402	0.14	0.26	0.3	1
335	fasting	s30	m106	0.00621062	-0.0452179	-0.0390073	-0.159217	0.14	0.26	0.5	1
357	fasting	s30	m169	0.00512159	-0.0441289	-0.0390073	-0.131298	0.14	0.3	0.38	1
360	fasting	s30	m175	-0.00346181	-0.0355455	-0.0390073	0.0887478	0.14	0.52	0.5	1
440	fasting	s30	m325	0.00369824	-0.0427055	-0.0390073	-0.0948088	0.14	0.26	0.36	1
722	fasting	s88	m262	-0.0728699	-0.011185	-0.0840549	0.866932	0.14	0.86	0.66	1
725	fasting	s88	m265	-0.0784964	-0.00555857	-0.0840549	0.93387	0.14	0.98	0.68	1
813	fasting	s89	m104	-0.0330464	-0.0534962	-0.0865426	0.381851	0.14	0.78	0.6	1
827	fasting	s89	m142	-0.0360041	-0.0505385	-0.0865426	0.416028	0.14	0.96	0.74	1
855	fasting	s89	m205	-0.0471412	-0.0394014	-0.0865426	0.544717	0.14	0.82	0.58	1
1114	fasting	s90	m127	0.101285	-0.709197	-0.607912	-0.166612	0.14	0.06	0.2	1
1133	fasting	s94	m104	-0.586003	-2.00052	-2.58653	0.22656	0.14	0.12	0.06	1
1567	fasting	s108	m191	0.0504542	-0.654191	-0.603736	-0.0835699	0.14	0.12	0.12	1
1594	fasting	s108	m127	0.0820475	-0.685784	-0.603736	-0.135899	0.14	0.12	0.14	1
1682	fasting	s110	m262	0.0114329	-0.0240459	-0.012613	-0.906431	0.14	0.3	0.54	1
1684	fasting	s110	m264	0.0119945	-0.0246076	-0.012613	-0.950961	0.14	0.18	0.34	1
2117	fasting	s121	m169	-0.346509	0.707763	0.361253	-0.959188	0.14	0.12	0.38	1
2248	fasting	s122	m93	-0.136419	0.526162	0.389742	-0.350025	0.14	0.52	0.58	1
2348	fasting	s122	m307	0.658207	-0.268465	0.389742	1.68883	0.14	0.92	0.66	1
2462	fasting	s126	m218	0.0243804	-0.131267	-0.106887	-0.228095	0.14	0.12	0.28	1
3057	fasting	s159	m114	0.0528065	0.943983	0.99679	0.0529766	0.14	0.34	0.28	1
3144	fasting	s159	m300	-0.233767	1.23056	0.99679	-0.23452	0.14	0.22	0.28	1
3152	fasting	s159	m311	-0.228806	1.2256	0.99679	-0.229543	0.14	0.2	0.26	1
3278	fasting	s161	m252	0.071628	0.173611	0.245239	0.292074	0.14	0.76	0.7	1
3510	fasting	s200	m204	-0.0690117	-0.543491	-0.612502	0.112672	0.14	0.16	0.14	1
3613	fasting	s206	m276	-0.00484432	0.000609951	-0.00423437	1.14405	0.14	0.92	0.92	1
3628	fasting	s206	m307	-0.0157881	0.0115537	-0.00423437	3.72855	0.14	0.4	0.84	1
3772	fasting	s211	m275	-0.0388378	0.468126	0.429288	-0.0904703	0.14	0.08	0.18	1
3933	fasting	s212	m276	-0.0682728	0.646834	0.578561	-0.118005	0.14	0.44	0.48	1
3944	fasting	s212	m300	-0.116703	0.695264	0.578561	-0.201713	0.14	0.34	0.42	1
4039	fasting	s290	m172	0.00879426	-0.0994923	-0.0906981	-0.0969619	0.14	0.14	0.2	1
4108	fasting	s290	m307	-0.0267511	-0.063947	-0.0906981	0.294947	0.14	0.16	0.14	1
4173	fasting	s355	m104	-0.0113844	0.0355844	0.0242	-0.470427	0.14	0.6	0.6	1
4189	fasting	s355	m148	-0.00532121	0.0295212	0.0242	-0.219884	0.14	0.3	0.3	1
4535	fasting	s415	m205	-0.290168	0.125841	-0.164327	1.76579	0.14	0.84	0.5	1
4638	fasting	s415	m108	-0.0657535	-0.0985737	-0.164327	0.400138	0.14	0.74	0.46	1
4745	fasting	s447	m302	-0.219089	-0.299926	-0.519015	0.422125	0.14	0.42	0.18	1
4881	fasting	s474	m261	-0.29188	1.72017	1.42829	-0.204356	0.14	0.36	0.48	1
5228	fasting	s505	m307	-0.305842	-0.820009	-1.12585	0.271654	0.14	0.16	0.1	1
5250	fasting	s505	m249	-0.159571	-0.966279	-1.12585	0.141734	0.14	0.22	0.16	1
5268	fasting	s505	m186	-0.433998	-0.691853	-1.12585	0.385484	0.14	0.12	0.06	1
5332	fasting	s507	m201	0.503441	-0.955359	-0.451918	-1.11401	0.14	0.16	0.58	1
5354	fasting	s507	m246	0.316559	-0.768478	-0.451918	-0.700479	0.14	0.36	0.48	1
5405	fasting	s507	m112	-0.222126	-0.229792	-0.451918	0.491518	0.14	0.82	0.52	1
5443	fasting	s508	m72	2.16144	-3.73424	-1.57279	-1.37427	0.14	0.7	0.78	1
5589	fasting	s508	m233	0.298937	-1.87173	-1.57279	-0.190068	0.14	0.8	0.86	1
5704	fasting	s509	m300	-0.148172	-0.301274	-0.449446	0.329677	0.14	0.62	0.48	1
5706	fasting	s509	m305	-0.137933	-0.311513	-0.449446	0.306895	0.14	0.6	0.44	1
6137	fasting	s534	m209	0.336107	0.215125	0.551232	0.609738	0.14	0.7	0.32	1
6738	fasting	s552	m121	-0.506303	1.33848	0.832173	-0.608411	0.14	0.72	0.84	1
6788	fasting	s552	m237	-0.569472	1.40165	0.832173	-0.684319	0.14	0.62	0.86	1
6874	fasting	s552	m127	0.23108	0.601093	0.832173	0.277683	0.14	0.94	0.9	1
6988	fasting	s554	m307	-0.0183674	-0.0779812	-0.0963485	0.190635	0.14	0.08	0.08	1
7058	fasting	s557	m121	-0.0799093	0.232574	0.152665	-0.52343	0.14	0.3	0.56	1
7062	fasting	s557	m131	0.0635049	0.0891599	0.152665	0.415976	0.14	0.8	0.62	1
7691	fasting	s581	m97	5.04047	-47.1847	-42.1443	-0.1196	0.14	0.24	0.26	1
7719	fasting	s581	m172	3.08389	-45.2282	-42.1443	-0.0731745	0.14	0.4	0.42	1
7778	fasting	s581	m285	-19.1652	-22.9791	-42.1443	0.454752	0.14	0.5	0.26	1
7867	fasting	s584	m142	-0.162707	0.112684	-0.0500229	3.25265	0.14	0.92	0.66	1
7945	fasting	s584	m302	-0.391657	0.341634	-0.0500229	7.82956	0.14	0.52	0.92	1
8063	fasting	s587	m220	-0.0388213	0.0635405	0.0247192	-1.57049	0.14	0.6	0.74	1
8265	fasting	s607	m302	-1.14457	-1.73255	-2.87713	0.397818	0.14	0.4	0.04	1
8308	fasting	s607	m186	-0.504857	-2.37227	-2.87713	0.175473	0.14	0.2	0.06	1
8585	fasting	s621	m302	1.1638	-3.51852	-2.35472	-0.494242	0.14	0.36	0.48	1
8638	fasting	s621	m108	0.807138	-3.16186	-2.35472	-0.342774	0.14	0.46	0.66	1
8738	fasting	s629	m285	0.0533777	-0.186107	-0.13273	-0.402154	0.14	0.46	0.62	1
8798	fasting	s629	m108	-0.0371195	-0.09561	-0.13273	0.279663	0.14	0.6	0.54	1
8868	fasting	s636	m237	-0.323445	-2.75941	-3.08285	0.104917	0.14	0.02	0.02	1
8886	fasting	s636	m266	-0.248236	-2.83462	-3.08285	0.0805214	0.14	0.08	0.06	1
8904	fasting	s636	m300	-0.418954	-2.6639	-3.08285	0.135898	0.14	0.12	0.12	1
8912	fasting	s636	m311	-0.416393	-2.66646	-3.08285	0.135067	0.14	0.02	0.02	1
8971	fasting	s637	m97	-0.549764	2.4681	1.91834	-0.286583	0.14	0.64	0.76	1
9232	fasting	s642	m311	-0.00966453	-0.0245427	-0.0342072	0.282529	0.14	0.64	0.44	1
9240	fasting	s642	m325	-0.0175707	-0.0166365	-0.0342072	0.513655	0.14	0.62	0.4	1
9248	fasting	s642	m223	-0.0117069	-0.0225003	-0.0342072	0.342235	0.14	0.72	0.48	1
9408	fasting	s648	m223	-0.368612	0.139103	-0.229509	1.60609	0.14	0.86	0.88	1
9410	fasting	s648	m249	-0.315856	0.0863475	-0.229509	1.37623	0.14	0.98	0.8	1
9430	fasting	s648	m204	-0.233747	0.00423832	-0.229509	1.01847	0.14	0.8	0.96	1
9545	fasting	s652	m302	0.02914	-0.0245561	0.00458384	6.35711	0.14	0.72	0.96	1
9549	fasting	s652	m308	0.0394123	-0.0348284	0.00458384	8.59809	0.14	0.52	0.92	1
9652	fasting	s654	m201	-0.0769025	0.214439	0.137536	-0.559144	0.14	0.46	0.6	1
10022	fasting	s656	m294	0.0212579	-0.0614407	-0.0401828	-0.529028	0.14	0.28	0.36	1
10028	fasting	s656	m307	0.022273	-0.0624558	-0.0401828	-0.554291	0.14	0.16	0.6	1
10508	fasting	s662	m307	-0.320721	-0.16069	-0.481411	0.66621	0.14	0.72	0.4	1
10612	fasting	s670	m201	-0.166739	0.111414	-0.0553251	3.01381	0.14	0.9	0.8	1
10717	fasting	s670	m85	0.110276	-0.165601	-0.0553251	-1.99323	0.14	0.52	0.6	1
10821	fasting	s679	m291	-0.0565075	0.206939	0.150431	-0.375637	0.14	0.3	0.4	1
11102	fasting	s689	m218	0.0554291	-0.208023	-0.152593	-0.363247	0.14	0.18	0.26	1
11373	fasting	s696	m104	-0.194791	0.291432	0.0966415	-2.0156	0.14	0.16	0.74	1
11453	fasting	s696	m276	0.0348473	0.0617942	0.0966415	0.360583	0.14	0.9	0.72	1
11622	fasting	s699	m294	1.08194	-3.69839	-2.61645	-0.413514	0.14	0.48	0.7	1
11892	fasting	s705	m201	0.0128528	-0.0360408	-0.023188	-0.554286	0.14	0.58	0.76	1
11926	fasting	s705	m266	0.0145113	-0.0376994	-0.023188	-0.625811	0.14	0.54	0.66	1
12074	fasting	s710	m246	-0.133173	-0.0220623	-0.155235	0.857878	0.14	0.82	0.36	1
12163	fasting	s718	m72	1.2709	-1.35106	-0.0801551	-15.8556	0.14	0.9	0.84	1
12189	fasting	s718	m148	1.26012	-1.34028	-0.0801551	-15.7211	0.14	0.78	0.96	1
12217	fasting	s718	m209	0.479127	-0.559282	-0.0801551	-5.9775	0.14	0.78	0.84	1
12448	fasting	s719	m223	0.107567	-0.0217674	0.0857995	1.2537	0.14	0.94	0.74	1
12564	fasting	s720	m264	-0.0538015	0.139277	0.0854756	-0.629436	0.14	0.38	0.52	1
12605	fasting	s720	m112	0.112192	-0.0267165	0.0854756	1.31256	0.14	0.66	0.58	1
12678	fasting	s732	m170	-0.00967435	0.0695986	0.0599242	-0.161443	0.14	0.18	0.24	1
12904	fasting	s735	m300	0.703582	5.05311	5.75669	0.12222	0.14	0.36	0.22	1
13026	fasting	s738	m230	-1.67046	1.7233	0.0528434	-31.6114	0.14	0.5	0.82	1
13182	fasting	s740	m218	1.6206	8.40277	10.0234	0.161682	0.14	0.3	0.18	1
13497	fasting	s745	m209	0.672654	1.18522	1.85787	0.362056	0.14	0.54	0.36	1
13844	fasting	s756	m264	0.0101048	-0.00560337	0.00450146	2.24479	0.14	0.92	0.88	1
13845	fasting	s756	m265	0.00964784	-0.00514639	0.00450146	2.14327	0.14	0.74	1	1
13909	fasting	s756	m233	0.00211274	0.00238871	0.00450146	0.469346	0.14	0.96	0.98	1
13918	fasting	s756	m108	0.0139633	-0.00946181	0.00450146	3.10194	0.14	0.7	0.98	1
13982	fasting	s758	m218	-0.0177912	0.0359566	0.0181654	-0.979398	0.14	0.4	0.68	1
13986	fasting	s758	m230	0.0301479	-0.0119825	0.0181654	1.65963	0.14	0.74	0.72	1
14417	fasting	s779	m114	0.00592623	-0.0505679	-0.0446417	-0.132751	0.14	0.16	0.2	1
14825	fasting	s786	m302	-1.12759	12.2058	11.0782	-0.101785	0.14	0	0	1
14869	fasting	s786	m233	0.187743	10.8904	11.0782	0.0169471	0.14	0.02	0	1
14961	fasting	s787	m261	-0.47543	-0.677635	-1.15306	0.412318	0.14	0.54	0.24	1
15167	fasting	s791	m191	0.224369	0.354839	0.579208	0.387371	0.14	0.98	0.92	1
15314	fasting	s792	m313	-0.368309	1.89352	1.52521	-0.24148	0.14	0.16	0.22	1
15377	fasting	s793	m114	-0.0684395	-0.125558	-0.193997	0.352786	0.14	0.78	0.54	1
15444	fasting	s793	m264	-0.124002	-0.0699946	-0.193997	0.639198	0.14	0.92	0.58	1
15588	fasting	s797	m237	0.0277496	-0.1253	-0.0975506	-0.284463	0.14	0.1	0.2	1
15749	fasting	s826	m241	1.37983	-2.58691	-1.20708	-1.14311	0.14	0.16	0.4	1
15761	fasting	s826	m261	-0.964435	-0.242648	-1.20708	0.79898	0.14	0.76	0.38	1
15945	fasting	s827	m302	-2.44558	5.15878	2.71321	-0.90136	0.14	0.08	0.16	1
16318	fasting	s834	m108	-0.310093	-0.744809	-1.0549	0.293954	0.14	0.6	0.5	1
16469	fasting	s856	m233	0.178775	-5.16147	-4.98269	-0.0358792	0.14	0.34	0.34	1
17026	fasting	s890	m230	-0.565064	-0.794668	-1.35973	0.41557	0.14	0.4	0.04	1
17226	fasting	s891	m305	-0.0173088	-0.0328285	-0.0501373	0.345228	0.14	0.48	0.28	1
17293	fasting	s895	m104	-0.020149	-0.0417985	-0.0619475	0.325259	0.14	0.72	0.56	1
17365	fasting	s895	m265	0.0250053	-0.0869529	-0.0619475	-0.403653	0.14	0.3	0.52	1
17429	fasting	s895	m233	0.00658161	-0.0685291	-0.0619475	-0.106245	0.14	0.34	0.38	1
17522	fasting	s900	m262	0.21784	-1.45501	-1.23716	-0.17608	0.14	0.04	0.08	1
17590	fasting	s900	m204	-0.204833	-1.03233	-1.23716	0.165566	0.14	0.14	0.08	1
17968	fasting	s928	m194	-0.85342	13.6375	12.7841	-0.0667564	0.14	0.14	0.16	1
18213	fasting	s930	m226	0.010943	-0.130256	-0.119313	-0.0917168	0.14	0.08	0.08	1
18370	fasting	s931	m249	0.0653756	0.107314	0.172689	0.378574	0.14	0.94	0.88	1
18557	fasting	s942	m85	-0.019678	0.155204	0.135526	-0.145197	0.14	0.36	0.46	1
18612	fasting	s944	m201	-0.101682	-0.335327	-0.437009	0.232677	0.14	0.74	0.7	1
19008	fasting	s947	m223	0.600597	-0.0178804	0.582716	1.03068	0.14	0.94	0.66	1
19150	fasting	s948	m309	-1.70099	7.36658	5.66559	-0.300232	0.14	0.42	0.48	1
19586	fasting	s1000	m230	0.198224	-0.139243	0.0589814	3.36079	0.14	0.92	0.76	1
19709	fasting	s1017	m148	0.277742	1.93937	2.21712	0.125272	0.14	0	0	1
19749	fasting	s1017	m241	-0.16267	2.37979	2.21712	-0.0733699	0.14	0	0	1
19784	fasting	s1017	m300	0.238314	1.9788	2.21712	0.107488	0.14	0	0	1
19788	fasting	s1017	m307	0.227875	1.98924	2.21712	0.10278	0.14	0	0	1
19949	fasting	s1103	m308	0.00735033	-0.00957461	-0.00222428	-3.30458	0.14	0.42	0.94	1
20109	fasting	sex	m308	0.0930435	-0.102374	-0.00933048	-9.97199	0.14	0.92	0.86	1
20127	fasting	sex	m191	-0.0466303	0.0372999	-0.00933048	4.99763	0.14	0.78	0.98	1
20331	random	s9	m97	-2.57133	35.3485	32.7771	-0.0784488	0.14	0.18	0.28	1
20393	random	s9	m245	-7.49749	40.2746	32.7771	-0.228741	0.14	0.08	0.16	1
20537	random	s30	m209	-0.00676239	-0.00684536	-0.0136078	0.496951	0.14	0.84	0.62	1
20577	random	s30	m284	-0.00497657	-0.00863118	-0.0136078	0.365716	0.14	0.74	0.7	1
20790	random	s61	m204	-0.00253055	0.13145	0.12892	-0.0196289	0.14	0.32	0.36	1
20809	random	s88	m95	0.0153164	-0.0897901	-0.0744737	-0.205662	0.14	0.42	0.54	1
20838	random	s88	m170	0.0313242	-0.105798	-0.0744737	-0.420608	0.14	0.36	0.5	1
20884	random	s88	m264	-0.0639504	-0.0105233	-0.0744737	0.858698	0.14	0.8	0.5	1
20973	random	s89	m104	-0.0109625	0.0842405	0.073278	-0.149601	0.14	0.16	0.22	1
20977	random	s89	m114	-0.0153326	0.0886106	0.073278	-0.209239	0.14	0.1	0.18	1
21046	random	s89	m266	0.0276282	0.0456498	0.073278	0.377033	0.14	0.38	0.24	1
21732	random	s108	m178	-0.0812336	-0.481121	-0.562354	0.144453	0.14	0	0	1
22223	random	s118	m115	0.00220457	-0.107334	-0.10513	-0.02097	0.14	0.16	0.14	1
22486	random	s122	m266	0.278737	0.0900228	0.36876	0.755877	0.14	0.92	0.7	1
22508	random	s122	m307	0.484482	-0.115722	0.36876	1.31381	0.14	0.66	0.68	1
22725	random	s134	m81	-0.0018411	-0.0128962	-0.0147373	0.124928	0.14	0.16	0.14	1
22820	random	s134	m289	0.00271009	-0.0174474	-0.0147373	-0.183893	0.14	0.14	0.24	1
22891	random	s135	m97	-0.0275671	0.0481269	0.0205598	-1.34083	0.14	0.28	0.74	1
23209	random	s159	m95	0.0691639	-0.131525	-0.0623615	-1.10908	0.14	0.78	0.94	1
23739	random	s206	m212	0.00443681	-0.00875678	-0.00431997	-1.02705	0.14	0.62	0.8	1
24212	random	s290	m201	0.00377886	-0.0319869	-0.028208	-0.133964	0.14	0.72	0.74	1
24309	random	s290	m233	-0.106935	0.0787266	-0.028208	3.79093	0.14	0.46	0.7	1
24541	random	s403	m216	-0.0728319	-0.474459	-0.547291	0.133077	0.14	0.88	0.78	1
24566	random	s403	m266	0.436258	-0.983548	-0.547291	-0.797122	0.14	0.4	0.54	1
24589	random	s403	m308	0.861198	-1.40849	-0.547291	-1.57357	0.14	0.62	0.68	1
24887	random	s447	m268	0.055649	-0.910705	-0.855056	-0.0650822	0.14	0.18	0.28	1
25184	random	s499	m225	0.127817	-0.862718	-0.734901	-0.173924	0.14	0	0.06	1
25388	random	s505	m307	-0.232354	-0.552818	-0.785171	0.295927	0.14	0.08	0.04	1
25445	random	s507	m81	0.232768	-0.648898	-0.41613	-0.559363	0.14	0.18	0.4	1
25512	random	s507	m244	-0.287338	-0.128793	-0.41613	0.690499	0.14	0.92	0.44	1
25549	random	s507	m308	-0.521041	0.104911	-0.41613	1.25211	0.14	1	0.34	1
25667	random	s508	m231	0.993157	-10.6227	-9.62958	-0.103136	0.14	0.02	0.02	1
25846	random	s509	m266	-0.296319	0.736691	0.440372	-0.672884	0.14	0.16	0.32	1
26297	random	s534	m209	0.242627	-0.58101	-0.338383	-0.717017	0.14	0.24	0.42	1
26484	random	s542	m264	1.73855	0.247003	1.98555	0.875599	0.14	0.78	0.16	1
27113	random	s554	m245	-0.0321566	0.0230475	-0.00910913	3.53015	0.14	0.74	0.78	1
27447	random	s560	m268	0.0230521	-0.435361	-0.412309	-0.0559097	0.14	0.02	0.02	1
27450	random	s560	m273	0.0837423	-0.496051	-0.412309	-0.203106	0.14	0.02	0.02	1
27845	random	s581	m81	4.09788	20.3112	24.4091	0.167883	0.14	0.6	0.6	1
28247	random	s587	m268	0.0266753	-0.135302	-0.108627	-0.245569	0.14	0.22	0.3	1
28392	random	s607	m244	0.472583	-1.17831	-0.705732	-0.669635	0.14	0.06	0.18	1
28884	random	s629	m264	0.0660383	0.00225136	0.0682897	0.967032	0.14	0.96	0.68	1
28914	random	s629	m313	-0.0273629	0.0956526	0.0682897	-0.400689	0.14	0.64	0.7	1
29583	random	s648	m115	0.0229245	-1.48989	-1.46696	-0.0156272	0.14	0	0.02	1
29708	random	s652	m307	0.0284652	-0.000885793	0.0275794	1.03212	0.14	0.84	0.72	1
30069	random	s655	m233	0.0607826	-0.000182964	0.0605996	1.00302	0.14	0.96	0.86	1
30139	random	s656	m212	0.00974524	-0.0991846	-0.0894394	-0.108959	0.14	0.12	0.18	1
30223	random	s656	m115	0.00132871	-0.0907681	-0.0894394	-0.014856	0.14	0.08	0.06	1
30668	random	s662	m307	-0.270782	0.863286	0.592504	-0.457012	0.14	0.08	0.2	1
30801	random	s670	m261	-0.0683372	0.976145	0.907807	-0.0752772	0.14	0.14	0.2	1
31572	random	s696	m201	-0.0725031	0.0764153	0.00391224	-18.5324	0.14	0.74	0.98	1
31617	random	s696	m284	0.0514165	-0.0475043	0.00391224	13.1425	0.14	0.86	0.96	1
31679	random	s696	m224	0.039621	-0.0357088	0.00391224	10.1275	0.14	0.78	0.94	1
31714	random	s699	m159	1.11736	2.16655	3.28391	0.340254	0.14	0.82	0.56	1
31849	random	s701	m95	0.281134	1.22966	1.51079	0.186084	0.14	0.48	0.4	1
32063	random	s705	m220	-0.01698	0.0549004	0.0379204	-0.447781	0.14	0.34	0.4	1
32274	random	s710	m313	-0.0298815	0.17031	0.140428	-0.212789	0.14	0	0.04	1
32321	random	s718	m67	-0.0307879	-4.88444	-4.91523	0.00626378	0.14	0.28	0.24	1
32822	random	s732	m131	-0.00422043	0.0297605	0.0255401	-0.165247	0.14	0.52	0.6	1
33125	random	s738	m81	0.569601	1.58232	2.15192	0.264695	0.14	0.58	0.44	1
33186	random	s738	m230	-0.637313	2.78923	2.15192	-0.296161	0.14	0.16	0.3	1
33228	random	s738	m307	-0.847555	2.99947	2.15192	-0.393861	0.14	0.18	0.44	1
33441	random	s741	m67	-0.00333929	0.331254	0.327915	-0.0101834	0.14	0.36	0.36	1
33749	random	s745	m233	0.128037	1.08701	1.21504	0.105376	0.14	0.44	0.38	1
34107	random	s758	m142	0.00667612	-0.025412	-0.0187359	-0.356328	0.14	0.38	0.52	1
34147	random	s758	m231	0.0167645	-0.0355004	-0.0187359	-0.894782	0.14	0.18	0.38	1
34245	random	s765	m81	0.00873734	0.0166015	0.0253389	0.34482	0.14	0.62	0.48	1
34274	random	s765	m159	0.00767268	0.0176662	0.0253389	0.302803	0.14	0.46	0.32	1
34571	random	s779	m97	0.00549638	-0.0217561	-0.0162597	-0.338038	0.14	0.42	0.46	1
34622	random	s779	m218	0.00435809	-0.0206178	-0.0162597	-0.268031	0.14	0.4	0.48	1
34810	random	s782	m273	0.00525861	-0.0192348	-0.0139762	-0.376254	0.14	0.36	0.5	1
34869	random	s782	m233	0.00151813	-0.0154944	-0.0139762	-0.108622	0.14	0.5	0.54	1
35739	random	s797	m212	0.0119606	-0.0204265	-0.00846587	-1.4128	0.14	0.88	0.98	1
36612	random	s856	m178	1.86065	-5.98398	-4.12333	-0.451248	0.14	0.1	0.1	1
36712	random	s861	m244	-0.0209785	0.00967024	-0.0113082	1.85515	0.14	0.92	0.54	1
36965	random	s880	m81	0.0777652	-0.165818	-0.0880526	-0.883168	0.14	0.56	0.82	1
37177	random	s890	m209	-0.71463	0.49204	-0.22259	3.21052	0.14	0.54	0.92	1
37631	random	s900	m155	0.174507	-0.408405	-0.233898	-0.746082	0.14	0.72	0.84	1
37634	random	s900	m159	0.144185	-0.378083	-0.233898	-0.616443	0.14	0.7	0.88	1
37708	random	s900	m307	0.226125	-0.460024	-0.233898	-0.966769	0.14	0.66	0.84	1
37709	random	s900	m308	0.201991	-0.435889	-0.233898	-0.863584	0.14	0.62	0.72	1
37983	random	s921	m220	0.0186934	0.0182001	0.0368934	0.506686	0.14	0.92	0.54	1
38805	random	s944	m265	-0.0479938	0.032171	-0.0158228	3.03321	0.14	0.66	0.8	1
38852	random	s944	m178	-0.0925933	0.0767706	-0.0158228	5.85191	0.14	0.52	0.92	1
38991	random	s945	m310	-0.220179	-0.101104	-0.321283	0.685311	0.14	0.88	0.52	1
39230	random	s948	m151	-0.992162	3.58051	2.58834	-0.383319	0.14	0	0	1
39531	random	s999	m97	0.0450436	-0.210293	-0.16525	-0.272579	0.14	0.46	0.58	1
39737	random	s1000	m209	0.072465	-0.285418	-0.212953	-0.340286	0.14	0.18	0.26	1
39909	random	s1017	m241	-0.0665827	0.480604	0.414021	-0.160819	0.14	0.48	0.56	1
40022	random	s1103	m131	0.00481274	0.00138603	0.00619877	0.776402	0.14	0.98	0.5	1
40242	random	sex	m262	0.10209	-0.125993	-0.0239031	-4.27098	0.14	0.48	0.78	1
40356	post	s3	m167	-4.14433	-6.4011	-10.5454	0.392998	0.14	0.38	0.26	1
40645	post	s30	m81	0.0141373	-0.00103605	0.0131012	1.07908	0.14	0.88	0.82	1
40651	post	s30	m97	-0.00328429	0.0163855	0.0131012	-0.250685	0.14	0.64	0.7	1
40699	post	s30	m212	0.00386397	0.00923727	0.0131012	0.294931	0.14	0.78	0.66	1
40771	post	s30	m73	-0.00353343	0.0166347	0.0131012	-0.269702	0.14	0.74	0.78	1
40876	post	s61	m248	-0.00744175	-0.0834435	-0.0908853	0.0818807	0.14	0	0	1
41136	post	s89	m109	-0.0293706	-0.010557	-0.0399276	0.735596	0.14	0.98	0.82	1
41823	post	s108	m220	-0.359541	0.623085	0.263544	-1.36426	0.14	0.1	0.58	1
42112	post	s112	m156	-0.0436172	-0.358273	-0.40189	0.10853	0.14	0.08	0.08	1
42526	post	s121	m143	0.23982	-0.12446	0.115361	2.07887	0.14	0.46	0.78	1
42770	post	s126	m199	-0.034833	-0.111597	-0.14643	0.237882	0.14	0.32	0.24	1
42863	post	s126	m115	0.00897254	-0.155403	-0.14643	-0.0612752	0.14	0.2	0.24	1
42876	post	s126	m317	0.0402103	-0.18664	-0.14643	-0.274604	0.14	0.16	0.24	1
42880	post	s126	m251	-0.0118394	-0.134591	-0.14643	0.0808533	0.14	0.34	0.3	1
42956	post	s134	m248	0.00879094	-0.029441	-0.02065	-0.425711	0.14	0.02	0.08	1
43904	post	s206	m225	0.00983065	0.00682879	0.0166594	0.590095	0.14	0.98	0.8	1
44054	post	s211	m203	0.0348809	-0.00323458	0.0316463	1.10221	0.14	1	0.94	1
44126	post	s211	m143	0.106576	-0.0749302	0.0316463	3.36774	0.14	0.64	0.96	1
44145	post	s211	m238	0.0460156	-0.0143693	0.0316463	1.45406	0.14	0.92	0.86	1
44195	post	s212	m166	0.200027	-0.649825	-0.449798	-0.444705	0.14	0.46	0.68	1
44286	post	s212	m143	0.164523	-0.614321	-0.449798	-0.365772	0.14	0.48	0.6	1
44318	post	s212	m108	-0.0949514	-0.354846	-0.449798	0.211098	0.14	0.78	0.66	1
44370	post	s290	m199	-0.00816337	0.0082618	9.84367e-05	-82.9301	0.14	0.92	0.8	1
44433	post	s290	m312	0.00966769	-0.00956925	9.84367e-05	98.2122	0.14	0.86	0.92	1
44472	post	s290	m177	-0.00874851	0.00884694	9.84367e-05	-88.8744	0.14	0.94	0.9	1
44483	post	s355	m72	0.00653296	-0.021715	-0.0151821	-0.430307	0.14	0.66	0.84	1
44753	post	s403	m312	0.471077	1.2644	1.73547	0.27144	0.14	0.54	0.3	1
44792	post	s403	m177	-0.275506	2.01098	1.73547	-0.15875	0.14	0.32	0.44	1
45021	post	s447	m216	-0.120853	-0.732888	-0.853741	0.141557	0.14	0.48	0.44	1
45119	post	s447	m224	0.0981779	-0.951918	-0.853741	-0.114997	0.14	0.48	0.54	1
45343	post	s499	m220	0.117862	0.882952	1.00081	0.117766	0.14	0.84	0.84	1
45765	post	s508	m81	-2.24977	8.32465	6.07489	-0.370339	0.14	0.38	0.56	1
45906	post	s508	m150	5.81544	0.25945	6.07489	0.957291	0.14	0.7	0.38	1
46081	post	s516	m67	0.0274252	-1.70626	-1.67884	-0.0163358	0.14	0.34	0.38	1
46560	post	s534	m251	-0.0885687	-1.73742	-1.82599	0.0485044	0.14	0.02	0.02	1
46563	post	s542	m72	-0.490704	0.124547	-0.366157	1.34015	0.14	0.92	0.72	1
46652	post	s542	m275	0.319609	-0.685766	-0.366157	-0.872874	0.14	0.5	0.66	1
46705	post	s542	m238	-0.343565	-0.0225918	-0.366157	0.9383	0.14	1	0.82	1
46944	post	s551	m225	0.738388	-3.79292	-3.05453	-0.241735	0.14	0.32	0.5	1
47036	post	s551	m317	0.52111	-3.57564	-3.05453	-0.170602	0.14	0.32	0.44	1
47039	post	s551	m224	0.456604	-3.51114	-3.05453	-0.149484	0.14	0.34	0.4	1
47062	post	s552	m131	1.0233	-10.1702	-9.14694	-0.111874	0.14	0	0	1
47316	post	s554	m319	0.0117324	-0.149429	-0.137697	-0.0852046	0.14	0.06	0.06	1
47360	post	s554	m251	-0.00642189	-0.131275	-0.137697	0.0466379	0.14	0.16	0.14	1
47685	post	s577	m81	0.0742871	-0.0518143	0.0224728	3.30565	0.14	0.6	0.84	1
47823	post	s577	m115	0.0167796	0.00569321	0.0224728	0.746662	0.14	0.9	0.94	1
47992	post	s579	m177	-1.90051	13.5887	11.6882	-0.1626	0.14	0.3	0.48	1
48024	post	s581	m136	-22.9142	48.0015	25.0873	-0.913377	0.14	0.22	0.58	1
48260	post	s584	m289	0.196716	-0.133161	0.0635553	3.0952	0.14	0.9	0.76	1
48286	post	s584	m143	0.103492	-0.0399367	0.0635553	1.62838	0.14	0.98	0.88	1
48348	post	s587	m147	-0.0211731	-0.0624323	-0.0836054	0.25325	0.14	0.82	0.64	1
48623	post	s607	m115	0.111395	0.31486	0.426255	0.261334	0.14	0.8	0.72	1
48866	post	s621	m230	-0.629415	-5.28816	-5.91757	0.106364	0.14	0.3	0.22	1
49036	post	s629	m248	0.149992	-0.545898	-0.395906	-0.378857	0.14	0	0	1
49123	post	s636	m72	0.442608	-0.389508	0.0531005	8.3353	0.14	0.64	0.98	1
49196	post	s636	m248	0.591428	-0.538327	0.0531005	11.1379	0.14	0.58	0.86	1
49346	post	s637	m230	0.782135	-3.13393	-2.35179	-0.33257	0.14	0.04	0.26	1
49918	post	s652	m108	0.0374826	0.00473852	0.0422211	0.887769	0.14	0.9	0.5	1
50558	post	s660	m108	0.0106827	-0.0172324	-0.00654969	-1.63102	0.14	0.58	0.84	1
50904	post	s670	m136	0.17932	0.276334	0.455654	0.393543	0.14	0.54	0.4	1
50946	post	s670	m230	0.159326	0.296328	0.455654	0.349664	0.14	0.62	0.32	1
51030	post	s670	m204	-0.133816	0.58947	0.455654	-0.29368	0.14	0.28	0.36	1
51116	post	s679	m248	-0.0603842	-0.203497	-0.263881	0.228831	0.14	0.12	0.02	1
51235	post	s688	m166	-0.0565859	0.386241	0.329655	-0.171652	0.14	0.56	0.56	1
51358	post	s688	m108	-0.0714472	0.401103	0.329655	-0.216733	0.14	0.94	0.96	1
51414	post	s689	m203	-0.0216724	0.434137	0.412465	-0.0525437	0.14	0.14	0.14	1
51576	post	s691	m208	0.135148	-0.295269	-0.160121	-0.844039	0.14	0.68	0.92	1
51681	post	s696	m67	0.00554564	-0.0951975	-0.0896519	-0.0618576	0.14	0.88	0.94	1
51819	post	s696	m77	0.0130478	-0.1027	-0.0896519	-0.145538	0.14	0.78	0.82	1
51840	post	s696	m251	-0.0243993	-0.0652526	-0.0896519	0.272156	0.14	0.78	0.66	1
51999	post	s699	m224	0.685001	3.62367	4.30867	0.158982	0.14	0.5	0.36	1
52316	post	s705	m317	-0.0388288	0.0142768	-0.0245521	1.58149	0.14	0.96	0.68	1
52356	post	s710	m167	-0.028062	0.130229	0.102167	-0.274669	0.14	0.5	0.6	1
52580	post	s718	m289	-1.24284	7.69699	6.45415	-0.192564	0.14	0.44	0.46	1
52828	post	s720	m147	0.0330138	-0.667829	-0.634815	-0.0520054	0.14	0	0	1
52834	post	s720	m159	0.0369474	-0.671762	-0.634815	-0.0582019	0.14	0	0	1
52946	post	s720	m150	-0.137772	-0.497043	-0.634815	0.217027	0.14	0	0	1
53280	post	s735	m251	-0.189479	-6.57398	-6.76346	0.0280152	0.14	0.02	0	1
53330	post	s738	m199	1.49402	-2.61597	-1.12195	-1.33162	0.14	0.28	0.56	1
53456	post	s740	m109	0.511359	-5.27572	-4.76436	-0.10733	0.14	0.44	0.48	1
53912	post	s745	m177	-0.60047	-5.73494	-6.33541	0.0947799	0.14	0	0	1
53920	post	s745	m251	-0.262295	-6.07311	-6.33541	0.0414015	0.14	0	0	1
54263	post	s758	m132	0.00547494	-0.0365769	-0.0311019	-0.176032	0.14	0.52	0.56	1
55166	post	s786	m143	1.4116	8.31779	9.72939	0.145086	0.14	0.08	0.06	1
55983	post	s797	m115	0.00810637	0.160915	0.169022	0.0479605	0.14	0.44	0.38	1
56000	post	s797	m251	0.0123538	0.156668	0.169022	0.0730901	0.14	0.44	0.3	1
56110	post	s826	m309	1.66439	-2.73127	-1.06688	-1.56006	0.14	0.12	0.26	1
56625	post	s834	m238	0.483842	-0.95463	-0.470788	-1.02773	0.14	0.3	0.56	1
56716	post	s856	m248	-0.704397	-2.6007	-3.3051	0.213124	0.14	0.74	0.56	1
56774	post	s856	m236	-0.825584	-2.47952	-3.3051	0.249791	0.14	0.58	0.48	1
56800	post	s856	m251	-0.23956	-3.06554	-3.3051	0.0724819	0.14	0.36	0.34	1
56952	post	s861	m177	0.0199211	0.00229911	0.0222202	0.896531	0.14	0.78	0.78	1
57154	post	s880	m159	-0.119491	-0.0542631	-0.173754	0.687702	0.14	0.94	0.66	1
57285	post	s890	m81	0.486685	-0.2795	0.207185	2.34903	0.14	0.74	1	1
57344	post	s890	m225	-0.228495	0.43568	0.207185	-1.10285	0.14	0.92	0.96	1
57676	post	s895	m248	-0.0375354	-0.0288127	-0.066348	0.565735	0.14	0.5	0.16	1
57786	post	s900	m140	-0.351865	0.214491	-0.137374	2.56136	0.14	0.98	0.82	1
57795	post	s900	m166	-0.140332	0.00295831	-0.137374	1.02153	0.14	0.98	0.88	1
57810	post	s900	m199	-0.174329	0.0369549	-0.137374	1.26901	0.14	0.92	0.92	1
57886	post	s900	m143	-0.184645	0.0472706	-0.137374	1.3441	0.14	0.94	1	1
57938	post	s901	m121	-0.167477	0.831524	0.664047	-0.252206	0.14	0.32	0.44	1
58236	post	s921	m317	0.0265354	-0.061575	-0.0350396	-0.757299	0.14	0.64	0.74	1
58456	post	s930	m208	0.00717918	0.0551042	0.0622833	0.115266	0.14	0.38	0.38	1
58516	post	s930	m319	0.00967091	0.0526124	0.0622833	0.155273	0.14	0.46	0.3	1
58560	post	s930	m251	-0.00347501	0.0657583	0.0622833	-0.0557936	0.14	0.3	0.3	1
58706	post	s931	m150	0.0443365	0.40263	0.446967	0.0991941	0.14	0.72	0.68	1
58914	post	s944	m159	0.134054	-0.58957	-0.455515	-0.294291	0.14	0.52	0.52	1
59094	post	s945	m203	-0.0545732	-1.40608	-1.46065	0.0373623	0.14	0.56	0.56	1
59384	post	s948	m136	1.68763	4.00601	5.69365	0.296406	0.14	0.26	0.26	1
59470	post	s948	m309	1.94176	3.75189	5.69365	0.34104	0.14	0.22	0.2	1
59483	post	s948	m328	-1.23817	6.93182	5.69365	-0.217465	0.14	0.18	0.18	1
59678	post	s998	m108	0.45937	3.27345	3.73282	0.123062	0.14	0.54	0.54	1
59681	post	s999	m67	0.010744	-0.637597	-0.626853	-0.0171396	0.14	0.08	0.08	1
59704	post	s999	m136	-0.241597	-0.385256	-0.626853	0.385413	0.14	0.08	0.02	1
59715	post	s999	m166	-0.132656	-0.494198	-0.626853	0.211621	0.14	0.2	0.08	1
59756	post	s999	m248	-0.21117	-0.415683	-0.626853	0.336874	0.14	0.26	0.1	1
59790	post	s999	m309	-0.147664	-0.479189	-0.626853	0.235564	0.14	0.2	0.14	1
59845	post	s1000	m81	-0.180894	0.0414724	-0.139421	1.29746	0.14	0.94	0.7	1
59903	post	s1000	m220	0.0701027	-0.209524	-0.139421	-0.502812	0.14	0.8	0.84	1
60069	post	s1017	m241	-0.122972	1.06423	0.941254	-0.130647	0.14	0.06	0.12	1
60184	post	s1103	m136	0.00953995	0.0127476	0.0222875	0.42804	0.14	0.52	0.2	1
60290	post	s1103	m249	-0.00592122	0.0282087	0.0222875	-0.265675	0.14	0.22	0.36	1
60398	post	sex	m252	0.136074	-0.675532	-0.539459	-0.252241	0.14	0.02	0.08	1
60420	post	sex	m289	-0.0854077	-0.454051	-0.539459	0.158321	0.14	0.12	0.08	1
328	fasting	s30	m93	-0.00424325	-0.0347641	-0.0390073	0.108781	0.16	0.5	0.36	1
337	fasting	s30	m114	0.0045189	-0.0435262	-0.0390073	-0.115847	0.16	0.36	0.46	1
359	fasting	s30	m172	0.00503803	-0.0440453	-0.0390073	-0.129156	0.16	0.22	0.34	1
477	fasting	s30	m85	-0.0129264	-0.0260809	-0.0390073	0.331384	0.16	0.5	0.26	1
598	fasting	s61	m323	-0.00706958	-0.0589971	-0.0660667	0.107007	0.16	0.16	0.1	1
629	fasting	s61	m233	0.00151788	-0.0675846	-0.0660667	-0.022975	0.16	0.04	0.04	1
658	fasting	s88	m121	-0.0383698	-0.0456852	-0.0840549	0.456484	0.16	0.92	0.74	1
662	fasting	s88	m131	-0.0374418	-0.0466132	-0.0840549	0.445444	0.16	0.98	0.74	1
767	fasting	s88	m191	0.0183984	-0.102453	-0.0840549	-0.218886	0.16	0.58	0.74	1
882	fasting	s89	m262	0.0298376	-0.11638	-0.0865426	-0.344774	0.16	0.52	0.66	1
885	fasting	s89	m265	0.0296305	-0.116173	-0.0865426	-0.34238	0.16	0.56	0.72	1
920	fasting	s89	m325	-0.051013	-0.0355296	-0.0865426	0.589456	0.16	0.9	0.68	1
1400	fasting	s100	m325	-0.546503	-0.041879	-0.588382	0.928823	0.16	0.9	0.48	1
1430	fasting	s100	m204	-0.334261	-0.254121	-0.588382	0.568101	0.16	0.98	0.78	1
1453	fasting	s108	m104	-0.179389	-0.424347	-0.603736	0.297132	0.16	0.38	0.16	1
1521	fasting	s108	m261	-0.125203	-0.478533	-0.603736	0.20738	0.16	0.16	0.14	1
1662	fasting	s110	m218	0.00541312	-0.0180262	-0.012613	-0.429168	0.16	0.32	0.46	1
1728	fasting	s110	m223	0.0103317	-0.0229448	-0.012613	-0.819129	0.16	0.34	0.52	1
1909	fasting	s112	m233	0.0107035	-0.225886	-0.215182	-0.0497415	0.16	0.54	0.58	1
1942	fasting	s118	m131	0.0174341	-0.138142	-0.120708	-0.144432	0.16	0.12	0.14	1
2053	fasting	s118	m226	0.0235001	-0.144208	-0.120708	-0.194686	0.16	0.08	0.08	1
2227	fasting	s121	m99	-0.0549503	0.416203	0.361253	-0.15211	0.16	0.24	0.38	1
2333	fasting	s122	m276	-0.193494	0.583237	0.389742	-0.496467	0.16	0.44	0.52	1
2680	fasting	s134	m325	0.00217534	0.00164162	0.00381696	0.569914	0.16	0.96	1	1
2709	fasting	s134	m233	0.00158543	0.00223153	0.00381696	0.415364	0.16	0.92	0.96	1
2777	fasting	s135	m209	0.02336	-0.0047007	0.0186593	1.25192	0.16	0.86	0.66	1
3038	fasting	s145	m108	-0.0277977	0.128686	0.100888	-0.27553	0.16	0.2	0.34	1
3187	fasting	s159	m99	-0.122674	1.11946	0.99679	-0.123069	0.16	0.24	0.3	1
3281	fasting	s161	m261	-0.0811504	0.326389	0.245239	-0.330903	0.16	0.62	0.78	1
3582	fasting	s206	m218	0.00741791	-0.0116523	-0.00423437	-1.75184	0.16	0.56	0.92	1
3799	fasting	s211	m324	-0.080064	0.509352	0.429288	-0.186504	0.16	0.08	0.1	1
3938	fasting	s212	m285	0.138338	0.440223	0.578561	0.239107	0.16	0.8	0.62	1
4082	fasting	s290	m262	-0.0203286	-0.0703695	-0.0906981	0.224135	0.16	0.12	0.1	1
4088	fasting	s290	m271	0.0197056	-0.110404	-0.0906981	-0.217266	0.16	0.02	0.08	1
4128	fasting	s290	m223	-0.0254018	-0.0652963	-0.0906981	0.28007	0.16	0.14	0.12	1
4241	fasting	s355	m261	-0.0295075	0.0537075	0.0242	-1.21932	0.16	0.34	0.36	1
4290	fasting	s355	m249	0.0242115	-1.14e-05	0.0242	1.00047	0.16	0.92	0.42	1
4405	fasting	s403	m265	0.432864	-2.11422	-1.68136	-0.257449	0.16	0	0	1
4493	fasting	s415	m104	-0.0761451	-0.088182	-0.164327	0.463375	0.16	0.78	0.42	1
4528	fasting	s415	m194	0.316005	-0.480332	-0.164327	-1.92302	0.16	0.12	0.48	1
4549	fasting	s415	m241	0.357649	-0.521977	-0.164327	-2.17645	0.16	0.14	0.46	1
4669	fasting	s447	m148	-0.0949749	-0.42404	-0.519015	0.182991	0.16	0.48	0.38	1
4857	fasting	s474	m209	-0.488151	1.91644	1.42829	-0.341773	0.16	0.22	0.36	1
5133	fasting	s505	m104	-0.217439	-0.908411	-1.12585	0.193133	0.16	0.1	0.1	1
5347	fasting	s507	m231	-0.433077	-0.0188414	-0.451918	0.958308	0.16	0.9	0.32	1
5365	fasting	s507	m265	-0.487087	0.0351684	-0.451918	1.07782	0.16	0.94	0.4	1
5382	fasting	s507	m294	0.224806	-0.676724	-0.451918	-0.497447	0.16	0.28	0.42	1
5430	fasting	s507	m204	0.608472	-1.06039	-0.451918	-1.34642	0.16	0.08	0.34	1
5529	fasting	s508	m272	4.02296	-5.59575	-1.57279	-2.55785	0.16	0.5	0.72	1
5712	fasting	s509	m311	-0.13975	-0.309696	-0.449446	0.310938	0.16	0.6	0.44	1
5986	fasting	s528	m230	-0.0140225	-0.0264768	-0.0404993	0.346241	0.16	0.3	0.04	1
5998	fasting	s528	m252	0.00382263	-0.0443219	-0.0404993	-0.0943875	0.16	0.16	0.2	1
6097	fasting	s534	m114	0.112818	0.438414	0.551232	0.204666	0.16	0.58	0.44	1
6192	fasting	s534	m311	0.471973	0.0792592	0.551232	0.856215	0.16	0.84	0.5	1
6322	fasting	s542	m262	2.09914	0.55893	2.65807	0.789723	0.16	0.76	0.14	1
6370	fasting	s542	m249	1.43397	1.22409	2.65807	0.53948	0.16	0.6	0.12	1
6481	fasting	s547	m261	-0.0121139	0.0876884	0.0755745	-0.160292	0.16	0.18	0.2	1
6527	fasting	s547	m191	0.00489825	0.0706762	0.0755745	0.0648136	0.16	0.24	0.2	1
6578	fasting	s551	m121	-0.772598	1.91535	1.14275	-0.676085	0.16	0.6	0.72	1
6626	fasting	s551	m230	-0.972466	2.11522	1.14275	-0.850986	0.16	0.54	0.7	1
6782	fasting	s552	m218	-1.34185	2.17402	0.832173	-1.61246	0.16	0.46	0.76	1
6958	fasting	s554	m252	0.0124317	-0.10878	-0.0963485	-0.129028	0.16	0.12	0.14	1
7010	fasting	s554	m249	-0.0195448	-0.0768037	-0.0963485	0.202856	0.16	0.16	0.08	1
7122	fasting	s557	m262	0.059152	0.0935129	0.152665	0.387463	0.16	0.72	0.54	1
7188	fasting	s557	m186	0.047479	0.105186	0.152665	0.311002	0.16	0.68	0.54	1
7198	fasting	s557	m108	-0.082997	0.235662	0.152665	-0.543655	0.16	0.4	0.56	1
7509	fasting	s577	m233	0.0151802	0.0481118	0.063292	0.239844	0.16	0.72	0.64	1
7549	fasting	s579	m148	3.37151	-9.07559	-5.70407	-0.591071	0.16	0.44	0.62	1
7747	fasting	s581	m231	-12.8352	-29.3091	-42.1443	0.304554	0.16	0.44	0.36	1
7829	fasting	s581	m233	1.53024	-43.6745	-42.1443	-0.0363097	0.16	0.28	0.32	1
8013	fasting	s587	m104	-0.0643871	0.0891063	0.0247192	-2.60474	0.16	0.92	0.88	1
8288	fasting	s607	m223	-1.30199	-1.57514	-2.87713	0.45253	0.16	0.2	0.04	1
8335	fasting	s609	m106	0.164648	-2.4991	-2.33445	-0.0705296	0.16	0.56	0.58	1
8562	fasting	s621	m262	0.34872	-2.70344	-2.35472	-0.148094	0.16	0.52	0.6	1
8657	fasting	s629	m114	-0.15534	0.0226104	-0.13273	1.17035	0.16	0.98	0.56	1
8718	fasting	s629	m252	-0.107658	-0.0250712	-0.13273	0.811111	0.16	0.84	0.44	1
8733	fasting	s629	m276	-0.12443	-0.0082999	-0.13273	0.937468	0.16	0.96	0.54	1
8930	fasting	s636	m249	-0.41396	-2.6689	-3.08285	0.134278	0.16	0	0	1
9366	fasting	s648	m266	-0.259478	0.0299692	-0.229509	1.13058	0.16	0.86	0.66	1
9521	fasting	s652	m261	0.025833	-0.0212492	0.00458384	5.63567	0.16	0.86	0.98	1
9558	fasting	s652	m323	0.0356435	-0.0310596	0.00458384	7.7759	0.16	0.72	0.92	1
9987	fasting	s656	m231	0.0393432	-0.079526	-0.0401828	-0.979105	0.16	0.14	0.54	1
10078	fasting	s656	m108	0.104913	-0.145096	-0.0401828	-2.6109	0.16	0.08	0.32	1
10158	fasting	s660	m252	-0.00774543	-0.0466011	-0.0543466	0.142519	0.16	0.1	0.02	1
10493	fasting	s662	m276	0.074413	-0.555824	-0.481411	-0.154573	0.16	0.54	0.58	1
10509	fasting	s662	m308	-0.306978	-0.174433	-0.481411	0.637663	0.16	0.7	0.54	1
10527	fasting	s662	m191	0.0743545	-0.555766	-0.481411	-0.154451	0.16	0.42	0.5	1
10558	fasting	s662	m108	0.176141	-0.657552	-0.481411	-0.365885	0.16	0.4	0.52	1
10641	fasting	s670	m261	-0.123531	0.0682058	-0.0553251	2.23282	0.16	0.86	0.72	1
10775	fasting	s679	m205	0.0368407	0.113591	0.150431	0.2449	0.16	0.64	0.52	1
10786	fasting	s679	m230	0.0470361	0.103395	0.150431	0.312675	0.16	0.6	0.46	1
10869	fasting	s679	m233	0.0145622	0.135869	0.150431	0.0968027	0.16	0.48	0.4	1
10898	fasting	s688	m121	-0.0379672	-0.347339	-0.385306	0.0985378	0.16	0.6	0.58	1
10955	fasting	s688	m247	-0.0466312	-0.338675	-0.385306	0.121024	0.16	0.74	0.74	1
10984	fasting	s688	m300	-0.0595345	-0.325772	-0.385306	0.154512	0.16	0.56	0.56	1
11057	fasting	s689	m114	0.0147388	-0.167332	-0.152593	-0.0965886	0.16	0.12	0.18	1
11427	fasting	s696	m231	-0.137202	0.233844	0.0966415	-1.4197	0.16	0.36	0.8	1
11923	fasting	s705	m263	0.0154334	-0.0386214	-0.023188	-0.665576	0.16	0.42	0.58	1
11970	fasting	s705	m249	0.00931615	-0.0325042	-0.023188	-0.401766	0.16	0.7	0.78	1
12061	fasting	s710	m216	0.614649	-0.769884	-0.155235	-3.95947	0.16	0.34	0.38	1
12098	fasting	s710	m285	0.0368565	-0.192092	-0.155235	-0.237424	0.16	0.28	0.34	1
12493	fasting	s720	m104	0.24926	-0.163784	0.0854756	2.91615	0.16	0.26	0.72	1
12542	fasting	s720	m218	0.0499988	0.0354768	0.0854756	0.584948	0.16	0.96	0.84	1
12554	fasting	s720	m246	0.0419261	0.0435495	0.0854756	0.490504	0.16	0.88	0.7	1
12657	fasting	s732	m114	0.00437536	0.0555488	0.0599242	0.073015	0.16	0.42	0.36	1
12789	fasting	s732	m233	0.00194777	0.0579764	0.0599242	0.0325039	0.16	0.36	0.3	1
13043	fasting	s738	m263	-0.76626	0.819104	0.0528434	-14.5006	0.16	0.7	0.96	1
13218	fasting	s740	m285	0.658108	9.36526	10.0234	0.0656574	0.16	0.12	0.12	1
13297	fasting	s741	m114	0.0396077	0.511002	0.550609	0.0719342	0.16	0.68	0.66	1
13347	fasting	s741	m231	0.139034	0.411575	0.550609	0.252509	0.16	0.6	0.56	1
13386	fasting	s741	m305	-0.0984391	0.649048	0.550609	-0.178782	0.16	0.42	0.58	1
13515	fasting	s745	m247	-0.769525	2.62739	1.85787	-0.414197	0.16	0.26	0.32	1
13754	fasting	s750	m127	-0.916755	4.12345	3.2067	-0.285888	0.16	0.4	0.5	1
13853	fasting	s756	m276	0.00555386	-0.0010524	0.00450146	1.23379	0.16	1	0.88	1
13862	fasting	s756	m294	0.00529119	-0.000789735	0.00450146	1.17544	0.16	0.92	0.84	1
13864	fasting	s756	m300	0.00942525	-0.00492379	0.00450146	2.09382	0.16	0.94	0.8	1
14004	fasting	s758	m264	0.0117451	0.00642028	0.0181654	0.646566	0.16	0.86	0.6	1
14020	fasting	s758	m289	-0.0188345	0.0369999	0.0181654	-1.03683	0.16	0.56	0.88	1
14050	fasting	s758	m249	0.0128668	0.00529863	0.0181654	0.708312	0.16	0.86	0.5	1
14142	fasting	s765	m218	0.0106528	0.0487242	0.059377	0.17941	0.16	0.22	0.1	1
14186	fasting	s765	m305	0.0346651	0.0247119	0.059377	0.583813	0.16	0.46	0.14	1
14207	fasting	s765	m191	0.00724939	0.0521276	0.059377	0.122091	0.16	0.28	0.22	1
14318	fasting	s768	m252	0.0340651	0.00791032	0.0419754	0.811549	0.16	0.84	0.7	1
14344	fasting	s768	m300	0.0769483	-0.0349729	0.0419754	1.83317	0.16	0.76	0.9	1
14389	fasting	s768	m233	0.0110609	0.0309145	0.0419754	0.263509	0.16	0.8	0.68	1
14525	fasting	s779	m112	0.00938411	-0.0540258	-0.0446417	-0.210209	0.16	0.04	0.14	1
14562	fasting	s782	m70	-0.00422825	0.00482287	0.000594622	-7.11083	0.16	0.82	0.96	1
14573	fasting	s782	m104	0.0126883	-0.0120937	0.000594622	21.3385	0.16	0.6	0.98	1
14718	fasting	s782	m108	-0.00472879	0.00532341	0.000594622	-7.9526	0.16	0.92	0.98	1
14793	fasting	s786	m245	-1.2536	12.3318	11.0782	-0.113159	0.16	0	0	1
14978	fasting	s787	m285	0.406954	-1.56002	-1.15306	-0.352933	0.16	0.06	0.14	1
15152	fasting	s791	m311	1.25212	-0.672909	0.579208	2.16177	0.16	0.7	0.9	1
15397	fasting	s793	m169	-0.0548918	-0.139105	-0.193997	0.282952	0.16	0.78	0.62	1
15622	fasting	s797	m294	0.0197558	-0.117306	-0.0975506	-0.202518	0.16	0.16	0.24	1
15737	fasting	s826	m209	-1.19002	-0.0170668	-1.20708	0.985861	0.16	0.94	0.38	1
15746	fasting	s826	m230	-1.02331	-0.183775	-1.20708	0.847753	0.16	0.84	0.22	1
15938	fasting	s827	m285	0.589421	2.12379	2.71321	0.217241	0.16	0.32	0.2	1
16222	fasting	s834	m218	-0.546272	-0.50863	-1.0549	0.517842	0.16	0.8	0.44	1
16238	fasting	s834	m252	-0.318351	-0.736551	-1.0549	0.301782	0.16	0.8	0.62	1
16272	fasting	s834	m311	0.508478	-1.56338	-1.0549	-0.482014	0.16	0.54	0.7	1
16323	fasting	s856	m72	0.731996	-5.71469	-4.98269	-0.146908	0.16	0.2	0.28	1
16447	fasting	s856	m191	0.246258	-5.22895	-4.98269	-0.0494228	0.16	0.42	0.42	1
16582	fasting	s861	m294	0.0137151	-0.0567273	-0.0430123	-0.318864	0.16	0.1	0.1	1
16637	fasting	s861	m85	-0.0194833	-0.023529	-0.0430123	0.45297	0.16	0.42	0.2	1
16797	fasting	s866	m85	0.515935	-0.061172	0.454763	1.13451	0.16	0.82	0.88	1
16878	fasting	s880	m252	0.0891673	0.812664	0.901831	0.0988736	0.16	0.32	0.26	1
16927	fasting	s880	m191	0.0318849	0.869947	0.901831	0.0353557	0.16	0.32	0.3	1
17232	fasting	s891	m311	-0.0165468	-0.0335905	-0.0501373	0.33003	0.16	0.38	0.18	1
17250	fasting	s891	m249	-0.0106705	-0.0394668	-0.0501373	0.212825	0.16	0.34	0.18	1
17302	fasting	s895	m131	-0.0103587	-0.0515888	-0.0619475	0.167217	0.16	0.52	0.44	1
17307	fasting	s895	m142	-0.020263	-0.0416845	-0.0619475	0.3271	0.16	0.52	0.44	1
17373	fasting	s895	m276	0.0118174	-0.0737649	-0.0619475	-0.190764	0.16	0.14	0.2	1
17390	fasting	s895	m309	0.0147958	-0.0767433	-0.0619475	-0.238843	0.16	0.42	0.56	1
17589	fasting	s900	m233	0.0260502	-1.26321	-1.23716	-0.0210564	0.16	0.06	0.08	1
17727	fasting	s901	m191	0.0291324	-0.0301877	-0.00105532	-27.6051	0.16	0.98	0.96	1
17823	fasting	s921	m220	0.0234967	0.168642	0.192139	0.12229	0.16	0	0	1
17977	fasting	s928	m209	1.28263	11.5015	12.7841	0.10033	0.16	0.16	0.08	1
18099	fasting	s930	m122	0.0250006	-0.144314	-0.119313	-0.209538	0.16	0.02	0.08	1
18202	fasting	s930	m327	0.0166232	-0.135936	-0.119313	-0.139324	0.16	0	0.02	1
18406	fasting	s942	m82	-0.120542	0.256068	0.135526	-0.889434	0.16	0.14	0.32	1
18481	fasting	s942	m261	-0.0458097	0.181336	0.135526	-0.338013	0.16	0.26	0.46	1
18578	fasting	s944	m121	-0.107731	-0.329279	-0.437009	0.246518	0.16	0.66	0.58	1
18666	fasting	s944	m305	-0.0897878	-0.347221	-0.437009	0.20546	0.16	0.54	0.46	1
18672	fasting	s944	m311	-0.0790678	-0.357941	-0.437009	0.18093	0.16	0.6	0.52	1
18718	fasting	s944	m108	-0.0469292	-0.39008	-0.437009	0.107387	0.16	0.66	0.62	1
18840	fasting	s945	m325	0.074441	-1.2882	-1.21376	-0.0613309	0.16	0.24	0.34	1
18847	fasting	s945	m191	0.0827214	-1.29648	-1.21376	-0.068153	0.16	0.38	0.42	1
18869	fasting	s945	m233	0.0483299	-1.26209	-1.21376	-0.0398183	0.16	0.26	0.28	1
18895	fasting	s947	m106	0.258337	0.32438	0.582716	0.443332	0.16	0.88	0.8	1
19102	fasting	s948	m218	-1.67437	7.33995	5.66559	-0.295533	0.16	0.08	0.44	1
19349	fasting	s998	m233	0.0477807	0.603327	0.651108	0.0733837	0.16	0.08	0.04	1
19766	fasting	s1017	m266	0.206175	2.01094	2.21712	0.0929925	0.16	0.02	0.02	1
19812	fasting	s1017	m178	-0.170831	2.38795	2.21712	-0.0770512	0.16	0.04	0.04	1
19828	fasting	s1017	m186	0.158013	2.0591	2.21712	0.0712695	0.16	0.02	0.02	1
19857	fasting	s1103	m114	0.00259788	-0.00482216	-0.00222428	-1.16796	0.16	0.76	0.96	1
19862	fasting	s1103	m131	0.00781362	-0.0100379	-0.00222428	-3.51287	0.16	0.46	0.88	1
19958	fasting	s1103	m323	0.00816781	-0.0103921	-0.00222428	-3.67211	0.16	0.38	0.76	1
20074	fasting	sex	m246	-0.0737235	0.064393	-0.00933048	7.90136	0.16	0.66	0.86	1
20089	fasting	sex	m272	0.177361	-0.186692	-0.00933048	-19.0088	0.16	0.46	0.92	1
20101	fasting	sex	m291	-0.0693613	0.0600308	-0.00933048	7.43384	0.16	0.72	0.94	1
20271	random	s3	m310	-4.07746	20.9314	16.8539	-0.24193	0.16	0.04	0.06	1
20310	random	s3	m204	-3.27982	20.1337	16.8539	-0.194603	0.16	0.02	0.06	1
20562	random	s30	m262	-0.00595355	-0.00765421	-0.0136078	0.437511	0.16	0.68	0.56	1
20623	random	s30	m115	0.000385652	-0.0139934	-0.0136078	-0.0283406	0.16	0.44	0.44	1
20998	random	s89	m170	-0.0150807	0.0883587	0.073278	-0.205802	0.16	0.1	0.22	1
21032	random	s89	m244	0.0178506	0.0554274	0.073278	0.243601	0.16	0.4	0.24	1
21842	random	s110	m262	0.00798548	0.0197661	0.0277516	0.287748	0.16	0.2	0.14	1
22081	random	s118	m67	-0.00124326	-0.103886	-0.10513	0.011826	0.16	0.08	0.08	1
22228	random	s118	m186	0.00823753	-0.113367	-0.10513	-0.0783559	0.16	0.1	0.12	1
22509	random	s122	m308	0.444794	-0.0760335	0.36876	1.20619	0.16	0.76	0.52	1
22556	random	s122	m317	-0.140889	0.509649	0.36876	-0.382062	0.16	0.48	0.56	1
22777	random	s134	m209	0.00257769	-0.017315	-0.0147373	-0.17491	0.16	0.2	0.2	1
22856	random	s134	m256	0.00166016	-0.0163974	-0.0147373	-0.11265	0.16	0.08	0.16	1
23029	random	s135	m233	0.00566615	0.0148936	0.0205598	0.275594	0.16	0.86	0.68	1
23189	random	s145	m233	0.00858417	-0.0073269	0.00125727	6.82763	0.16	1	0.88	1
23457	random	s161	m284	0.0815774	-0.479144	-0.397567	-0.205192	0.16	0.08	0.1	1
23921	random	s211	m261	-0.0353411	0.130397	0.0950554	-0.371795	0.16	0.38	0.56	1
24198	random	s290	m170	0.00545552	-0.0336635	-0.028208	-0.193403	0.16	0.48	0.52	1
24405	random	s355	m265	-0.0100334	-0.00696197	-0.0169954	0.590361	0.16	0.28	0.08	1
[truncated: 58,481 more rows]
